# Supplementary material for: G4-binding drugs, chlorpromazine and prochlorperazine, repurposed against COVID-19 infection in hamsters
Source: Front Mol Biosci. 2023 Mar 16;10:1133123. doi: 10.3389/fmolb.2023.1133123 (PMC10061221; doi:10.3389/fmolb.2023.1133123)
Supplement: Supplementary file 2 [file Table1.XLSX]

## Sheet: Individual mutation counts
Genome Position	Gene Region	Isolates	Annotation Type	Mutation Type	Base changes	Virus Number	Evidence Level	Protein.Position.Amino Acid Change	Gene.Position.Codons	Variance Time	Variance Area	Impact	Last Update
20	5'UTR	5202	intergenic_variant	Insertion	C>CCT	4	IV	-	-	1.5259e-06	3.7452e-05	MODIFIER	2022-05-28 04:49:18
20	5'UTR	5202	intergenic_variant	Indel	C>TTT	1	IV	-	-	1.5259e-06	3.7452e-05	MODIFIER	2022-05-28 04:49:18
20	5'UTR	5202	intergenic_variant	Insertion	C>CGCT	5	IV	-	-	1.5259e-06	3.7452e-05	MODIFIER	2022-05-28 04:49:18
20	5'UTR	5202	intergenic_variant	Insertion	C>CCTCCG	1	IV	-	-	1.5259e-06	3.7452e-05	MODIFIER	2022-05-28 04:49:18
20	5'UTR	5202	intergenic_variant	Insertion	C>CGCCCT	2	IV	-	-	1.5259e-06	3.7452e-05	MODIFIER	2022-05-28 04:49:18
20	5'UTR	5202	intergenic_variant	Insertion	C>CACG	2	IV	-	-	1.5259e-06	3.7452e-05	MODIFIER	2022-05-28 04:49:18
20	5'UTR	5202	intergenic_variant	Insertion	C>CGCC	1	IV	-	-	1.5259e-06	3.7452e-05	MODIFIER	2022-05-28 04:49:18
20	5'UTR	5202	intergenic_variant	Insertion	C>CGCG	2	IV	-	-	1.5259e-06	3.7452e-05	MODIFIER	2022-05-28 04:49:18
20	5'UTR	5202	intergenic_variant	Insertion	C>CGTCCAT	1	IV	-	-	1.5259e-06	3.7452e-05	MODIFIER	2022-05-28 04:49:18
20	5'UTR	5202	intergenic_variant	Insertion	C>CTCTCTCTCG	1	IV	-	-	1.5259e-06	3.7452e-05	MODIFIER	2022-05-28 04:49:18
20	5'UTR	5202	intergenic_variant	Insertion	C>CTTTCTG	1	IV	-	-	1.5259e-06	3.7452e-05	MODIFIER	2022-05-28 04:49:18
20	5'UTR	5202	intergenic_variant	Insertion	C>CACT	2	IV	-	-	1.5259e-06	3.7452e-05	MODIFIER	2022-05-28 04:49:18
20	5'UTR	5202	intergenic_variant	Insertion	C>CGCCCG	3	IV	-	-	1.5259e-06	3.7452e-05	MODIFIER	2022-05-28 04:49:18
20	5'UTR	5202	intergenic_variant	Insertion	C>CACCCG	1	IV	-	-	1.5259e-06	3.7452e-05	MODIFIER	2022-05-28 04:49:18
20	5'UTR	5202	intergenic_variant	Indel	C>TGCGA	1	IV	-	-	1.5259e-06	3.7452e-05	MODIFIER	2022-05-28 04:49:18
20	5'UTR	5202	intergenic_variant	Insertion	C>CGAAAGG	1	IV	-	-	1.5259e-06	3.7452e-05	MODIFIER	2022-05-28 04:49:18
20	5'UTR	5202	intergenic_variant	Indel	C>AG	1	IV	-	-	1.5259e-06	3.7452e-05	MODIFIER	2022-05-28 04:49:18
20	5'UTR	5202	intergenic_variant	Indel	C>TGGCCG	1	IV	-	-	1.5259e-06	3.7452e-05	MODIFIER	2022-05-28 04:49:18
20	5'UTR	5202	intergenic_variant	Indel	C>TCGCCGG	1	IV	-	-	1.5259e-06	3.7452e-05	MODIFIER	2022-05-28 04:49:18
20	5'UTR	5202	intergenic_variant	Insertion	C>CTGCCACT	1	IV	-	-	1.5259e-06	3.7452e-05	MODIFIER	2022-05-28 04:49:18
20	5'UTR	5202	intergenic_variant	Insertion	C>CCCCGGCTGGT	1	IV	-	-	1.5259e-06	3.7452e-05	MODIFIER	2022-05-28 04:49:18
20	5'UTR	5202	intergenic_variant	Insertion	C>CGCACTCACG	1	IV	-	-	1.5259e-06	3.7452e-05	MODIFIER	2022-05-28 04:49:18
20	5'UTR	5202	intergenic_variant	Insertion	C>CGCTG	3	IV	-	-	1.5259e-06	3.7452e-05	MODIFIER	2022-05-28 04:49:18
20	5'UTR	5202	intergenic_variant	Insertion	C>CGTCTG	1	IV	-	-	1.5259e-06	3.7452e-05	MODIFIER	2022-05-28 04:49:18
20	5'UTR	5202	intergenic_variant	Indel	C>ACG	1	IV	-	-	1.5259e-06	3.7452e-05	MODIFIER	2022-05-28 04:49:18
20	5'UTR	5202	intergenic_variant	Insertion	C>CATCCGCTTG	1	IV	-	-	1.5259e-06	3.7452e-05	MODIFIER	2022-05-28 04:49:18
20	5'UTR	5202	intergenic_variant	Insertion	C>CCCT	1	IV	-	-	1.5259e-06	3.7452e-05	MODIFIER	2022-05-28 04:49:18
20	5'UTR	5202	intergenic_variant	Insertion	C>CTTCCGCCCG	1	IV	-	-	1.5259e-06	3.7452e-05	MODIFIER	2022-05-28 04:49:18
20	5'UTR	5202	intergenic_variant	Deletion	CCAGGTAACAAACCAACC>C	2	IV	-	-	1.5259e-06	3.7452e-05	MODIFIER	2022-05-28 04:49:18
20	5'UTR	5202	intergenic_variant	Indel	C>TCCCCG	1	IV	-	-	1.5259e-06	3.7452e-05	MODIFIER	2022-05-28 04:49:18
20	5'UTR	5202	intergenic_variant	Indel	CCAGGTAACA>T	1	IV	-	-	1.5259e-06	3.7452e-05	MODIFIER	2022-05-28 04:49:18
20	5'UTR	5202	intergenic_variant	Insertion	C>CTTCCT	1	IV	-	-	1.5259e-06	3.7452e-05	MODIFIER	2022-05-28 04:49:18
20	5'UTR	5202	intergenic_variant	Insertion	C>CTG	7	IV	-	-	1.5259e-06	3.7452e-05	MODIFIER	2022-05-28 04:49:18
20	5'UTR	5202	intergenic_variant	Insertion	C>CTGTCGGT	1	IV	-	-	1.5259e-06	3.7452e-05	MODIFIER	2022-05-28 04:49:18
20	5'UTR	5202	intergenic_variant	Insertion	C>CCTCTACT	1	IV	-	-	1.5259e-06	3.7452e-05	MODIFIER	2022-05-28 04:49:18
20	5'UTR	5202	intergenic_variant	Insertion	C>CTGCCTCTGT	1	IV	-	-	1.5259e-06	3.7452e-05	MODIFIER	2022-05-28 04:49:18
20	5'UTR	5202	intergenic_variant	Deletion	CCAGGTAACA>C	1	IV	-	-	1.5259e-06	3.7452e-05	MODIFIER	2022-05-28 04:49:18
20	5'UTR	5202	intergenic_variant	Insertion	C>CCCCCACTCG	1	IV	-	-	1.5259e-06	3.7452e-05	MODIFIER	2022-05-28 04:49:18
20	5'UTR	5202	intergenic_variant	Indel	C>TGCTTG	1	IV	-	-	1.5259e-06	3.7452e-05	MODIFIER	2022-05-28 04:49:18
20	5'UTR	5202	intergenic_variant	Deletion	CCAGG>C	11	IV	-	-	1.5259e-06	3.7452e-05	MODIFIER	2022-05-28 04:49:18
20	5'UTR	5202	intergenic_variant	Insertion	C>CAT	4	IV	-	-	1.5259e-06	3.7452e-05	MODIFIER	2022-05-28 04:49:18
20	5'UTR	5202	intergenic_variant	Indel	C>TTG	1	IV	-	-	1.5259e-06	3.7452e-05	MODIFIER	2022-05-28 04:49:18
20	5'UTR	5202	intergenic_variant	Insertion	C>CTGT	1	IV	-	-	1.5259e-06	3.7452e-05	MODIFIER	2022-05-28 04:49:18
20	5'UTR	5202	intergenic_variant	Insertion	C>CGATCGTCCTTTTTATTGAAATAATCATCATCACAACAATTG	1	IV	-	-	1.5259e-06	3.7452e-05	MODIFIER	2022-05-28 04:49:18
20	5'UTR	5202	intergenic_variant	Indel	C>TGTCCG	1	IV	-	-	1.5259e-06	3.7452e-05	MODIFIER	2022-05-28 04:49:18
20	5'UTR	5202	intergenic_variant	Insertion	C>CAG	2	IV	-	-	1.5259e-06	3.7452e-05	MODIFIER	2022-05-28 04:49:18
20	5'UTR	5202	intergenic_variant	Insertion	C>CAC	1	IV	-	-	1.5259e-06	3.7452e-05	MODIFIER	2022-05-28 04:49:18
20	5'UTR	5202	intergenic_variant	Insertion	C>CATA	1	IV	-	-	1.5259e-06	3.7452e-05	MODIFIER	2022-05-28 04:49:18
20	5'UTR	5202	intergenic_variant	Insertion	C>CT	18	IV	-	-	1.5259e-06	3.7452e-05	MODIFIER	2022-05-28 04:49:18
20	5'UTR	5202	intergenic_variant	Deletion	CCAGGTA>C	35	IV	-	-	1.5259e-06	3.7452e-05	MODIFIER	2022-05-28 04:49:18
20	5'UTR	5202	intergenic_variant	Insertion	C>CACTCG	2	IV	-	-	1.5259e-06	3.7452e-05	MODIFIER	2022-05-28 04:49:18
20	5'UTR	5202	intergenic_variant	Insertion	C>CTGTCG	1	IV	-	-	1.5259e-06	3.7452e-05	MODIFIER	2022-05-28 04:49:18
20	5'UTR	5202	intergenic_variant	Insertion	C>CACTCA	1	IV	-	-	1.5259e-06	3.7452e-05	MODIFIER	2022-05-28 04:49:18
20	5'UTR	5202	intergenic_variant	Insertion	C>CGGCAG	1	IV	-	-	1.5259e-06	3.7452e-05	MODIFIER	2022-05-28 04:49:18
20	5'UTR	5202	intergenic_variant	Insertion	C>CG	76	IV	-	-	1.5259e-06	3.7452e-05	MODIFIER	2022-05-28 04:49:18
20	5'UTR	5202	intergenic_variant	Insertion	C>CTTG	2	IV	-	-	1.5259e-06	3.7452e-05	MODIFIER	2022-05-28 04:49:18
20	5'UTR	5202	intergenic_variant	Insertion	C>CCGCCG	1	IV	-	-	1.5259e-06	3.7452e-05	MODIFIER	2022-05-28 04:49:18
20	5'UTR	5202	intergenic_variant	Insertion	C>CA	11	IV	-	-	1.5259e-06	3.7452e-05	MODIFIER	2022-05-28 04:49:18
20	5'UTR	5202	intergenic_variant	Insertion	C>CACTCT	2	IV	-	-	1.5259e-06	3.7452e-05	MODIFIER	2022-05-28 04:49:18
20	5'UTR	5202	intergenic_variant	Insertion	C>CGTCGGCG	1	IV	-	-	1.5259e-06	3.7452e-05	MODIFIER	2022-05-28 04:49:18
20	5'UTR	5202	intergenic_variant	Indel	CCAGGTAACAA>T	4	IV	-	-	1.5259e-06	3.7452e-05	MODIFIER	2022-05-28 04:49:18
20	5'UTR	5202	intergenic_variant	Insertion	C>CTCACAAACACCAGCTTYCATCTTTAAGATGTTGACGTGCCTACAGTACTCAGAACGTCATCTTTAAGATGTTGACGTGCCTCTGATAAGACCTCCTCCACGGAGTCTCCAAAGCCACGTACGAG	1	IV	-	-	1.5259e-06	3.7452e-05	MODIFIER	2022-05-28 04:49:18
20	5'UTR	5202	intergenic_variant	Deletion	CCAGGTAACAA>C	9	IV	-	-	1.5259e-06	3.7452e-05	MODIFIER	2022-05-28 04:49:18
20	5'UTR	5202	intergenic_variant	Insertion	C>CATAATGGTTGTA	1	IV	-	-	1.5259e-06	3.7452e-05	MODIFIER	2022-05-28 04:49:18
20	5'UTR	5202	intergenic_variant	Insertion	C>CGTCCG	1	IV	-	-	1.5259e-06	3.7452e-05	MODIFIER	2022-05-28 04:49:18
20	5'UTR	5202	intergenic_variant	Indel	C>TATA	1	IV	-	-	1.5259e-06	3.7452e-05	MODIFIER	2022-05-28 04:49:18
20	5'UTR	5202	intergenic_variant	Indel	C>TATG	1	IV	-	-	1.5259e-06	3.7452e-05	MODIFIER	2022-05-28 04:49:18
20	5'UTR	5202	intergenic_variant	Insertion	C>CTCATG	1	IV	-	-	1.5259e-06	3.7452e-05	MODIFIER	2022-05-28 04:49:18
20	5'UTR	5202	intergenic_variant	Insertion	C>CCAA	1	IV	-	-	1.5259e-06	3.7452e-05	MODIFIER	2022-05-28 04:49:18
20	5'UTR	5202	intergenic_variant	Insertion	C>CTGCGAT	1	IV	-	-	1.5259e-06	3.7452e-05	MODIFIER	2022-05-28 04:49:18
20	5'UTR	5202	intergenic_variant	Insertion	C>CGCACG	2	IV	-	-	1.5259e-06	3.7452e-05	MODIFIER	2022-05-28 04:49:18
20	5'UTR	5202	intergenic_variant	Insertion	C>CCGCACG	1	IV	-	-	1.5259e-06	3.7452e-05	MODIFIER	2022-05-28 04:49:18
20	5'UTR	5202	intergenic_variant	Indel	C>TGGCT	1	IV	-	-	1.5259e-06	3.7452e-05	MODIFIER	2022-05-28 04:49:18
20	5'UTR	5202	intergenic_variant	Insertion	C>CGCGTG	1	IV	-	-	1.5259e-06	3.7452e-05	MODIFIER	2022-05-28 04:49:18
20	5'UTR	5202	intergenic_variant	Insertion	C>CGGC	1	IV	-	-	1.5259e-06	3.7452e-05	MODIFIER	2022-05-28 04:49:18
20	5'UTR	5202	intergenic_variant	Insertion	C>CGT	8	IV	-	-	1.5259e-06	3.7452e-05	MODIFIER	2022-05-28 04:49:18
20	5'UTR	5202	intergenic_variant	Insertion	C>CGCTTGTGTG	1	IV	-	-	1.5259e-06	3.7452e-05	MODIFIER	2022-05-28 04:49:18
20	5'UTR	5202	intergenic_variant	Insertion	C>CGC	10	IV	-	-	1.5259e-06	3.7452e-05	MODIFIER	2022-05-28 04:49:18
20	5'UTR	5202	intergenic_variant	Insertion	C>CGCCGT	1	IV	-	-	1.5259e-06	3.7452e-05	MODIFIER	2022-05-28 04:49:18
20	5'UTR	5202	intergenic_variant	Indel	C>TAGCATG	1	IV	-	-	1.5259e-06	3.7452e-05	MODIFIER	2022-05-28 04:49:18
20	5'UTR	5202	intergenic_variant	Insertion	C>CGG	4	IV	-	-	1.5259e-06	3.7452e-05	MODIFIER	2022-05-28 04:49:18
20	5'UTR	5202	intergenic_variant	SNP	C>G	1537	IV	-	-	1.5259e-06	3.7452e-05	MODIFIER	2022-05-28 04:49:18
20	5'UTR	5202	intergenic_variant	Insertion	C>CTT	6	IV	-	-	1.5259e-06	3.7452e-05	MODIFIER	2022-05-28 04:49:18
20	5'UTR	5202	intergenic_variant	SNP	C>B	4	IV	-	-	1.5259e-06	3.7452e-05	MODIFIER	2022-05-28 04:49:18
20	5'UTR	5202	intergenic_variant	SNP	C>A	377	IV	-	-	1.5259e-06	3.7452e-05	MODIFIER	2022-05-28 04:49:18
20	5'UTR	5202	intergenic_variant	Insertion	C>CGGCCG	1	IV	-	-	1.5259e-06	3.7452e-05	MODIFIER	2022-05-28 04:49:18
20	5'UTR	5202	intergenic_variant	SNP	C>M	13	IV	-	-	1.5259e-06	3.7452e-05	MODIFIER	2022-05-28 04:49:18
20	5'UTR	5202	intergenic_variant	Insertion	C>CGCAT	1	IV	-	-	1.5259e-06	3.7452e-05	MODIFIER	2022-05-28 04:49:18
20	5'UTR	5202	intergenic_variant	SNP	C>K	3	IV	-	-	1.5259e-06	3.7452e-05	MODIFIER	2022-05-28 04:49:18
20	5'UTR	5202	intergenic_variant	SNP	C>V	7	IV	-	-	1.5259e-06	3.7452e-05	MODIFIER	2022-05-28 04:49:18
20	5'UTR	5202	intergenic_variant	SNP	C>W	2	IV	-	-	1.5259e-06	3.7452e-05	MODIFIER	2022-05-28 04:49:18
20	5'UTR	5202	intergenic_variant	SNP	C>T	2671	IV	-	-	1.5259e-06	3.7452e-05	MODIFIER	2022-05-28 04:49:18
20	5'UTR	5202	intergenic_variant	Insertion	C>CCGCTG	2	IV	-	-	1.5259e-06	3.7452e-05	MODIFIER	2022-05-28 04:49:18
20	5'UTR	5202	intergenic_variant	SNP	C>S	29	IV	-	-	1.5259e-06	3.7452e-05	MODIFIER	2022-05-28 04:49:18
20	5'UTR	5202	intergenic_variant	SNP	C>R	1	IV	-	-	1.5259e-06	3.7452e-05	MODIFIER	2022-05-28 04:49:18
20	5'UTR	5202	intergenic_variant	Indel	C>TGCCG	1	IV	-	-	1.5259e-06	3.7452e-05	MODIFIER	2022-05-28 04:49:18
20	5'UTR	5202	intergenic_variant	SNP	C>Y	20	IV	-	-	1.5259e-06	3.7452e-05	MODIFIER	2022-05-28 04:49:18
20	5'UTR	5202	intergenic_variant	Indel	CCAG>T	9	IV	-	-	1.5259e-06	3.7452e-05	MODIFIER	2022-05-28 04:49:18
20	5'UTR	5202	intergenic_variant	Indel	C>TGTCTG	1	IV	-	-	1.5259e-06	3.7452e-05	MODIFIER	2022-05-28 04:49:18
20	5'UTR	5202	intergenic_variant	Indel	C>TGCCTG	1	IV	-	-	1.5259e-06	3.7452e-05	MODIFIER	2022-05-28 04:49:18
20	5'UTR	5202	intergenic_variant	Insertion	C>CTCCCGT	1	IV	-	-	1.5259e-06	3.7452e-05	MODIFIER	2022-05-28 04:49:18
20	5'UTR	5202	intergenic_variant	Insertion	C>CCTCTG	1	IV	-	-	1.5259e-06	3.7452e-05	MODIFIER	2022-05-28 04:49:18
20	5'UTR	5202	intergenic_variant	Indel	CCAGGTA>T	10	IV	-	-	1.5259e-06	3.7452e-05	MODIFIER	2022-05-28 04:49:18
20	5'UTR	5202	intergenic_variant	Deletion	CCAG>C	16	IV	-	-	1.5259e-06	3.7452e-05	MODIFIER	2022-05-28 04:49:18
20	5'UTR	5202	intergenic_variant	Insertion	C>CCCCG	1	IV	-	-	1.5259e-06	3.7452e-05	MODIFIER	2022-05-28 04:49:18
20	5'UTR	5202	intergenic_variant	Insertion	C>CTCCAG	1	IV	-	-	1.5259e-06	3.7452e-05	MODIFIER	2022-05-28 04:49:18
20	5'UTR	5202	intergenic_variant	Insertion	C>CGCCAT	1	IV	-	-	1.5259e-06	3.7452e-05	MODIFIER	2022-05-28 04:49:18
20	5'UTR	5202	intergenic_variant	Insertion	C>CGGCCGCGCG	1	IV	-	-	1.5259e-06	3.7452e-05	MODIFIER	2022-05-28 04:49:18
20	5'UTR	5202	intergenic_variant	Deletion	CCA>C	64	IV	-	-	1.5259e-06	3.7452e-05	MODIFIER	2022-05-28 04:49:18
20	5'UTR	5202	intergenic_variant	Indel	C>TAC	2	IV	-	-	1.5259e-06	3.7452e-05	MODIFIER	2022-05-28 04:49:18
20	5'UTR	5202	intergenic_variant	Indel	CCA>T	6	IV	-	-	1.5259e-06	3.7452e-05	MODIFIER	2022-05-28 04:49:18
20	5'UTR	5202	intergenic_variant	Insertion	C>CCGTCGGCTG	1	IV	-	-	1.5259e-06	3.7452e-05	MODIFIER	2022-05-28 04:49:18
20	5'UTR	5202	intergenic_variant	Insertion	C>CTTCTT	1	IV	-	-	1.5259e-06	3.7452e-05	MODIFIER	2022-05-28 04:49:18
20	5'UTR	5202	intergenic_variant	Indel	C>TAATGTTGTAAATAAGGGACACTTTGATGGACAACAGGGTGAACTCGAAGGCATTCAGTACGGTGTATTCAAGG	1	IV	-	-	1.5259e-06	3.7452e-05	MODIFIER	2022-05-28 04:49:18
20	5'UTR	5202	intergenic_variant	Insertion	C>CTCTCG	1	IV	-	-	1.5259e-06	3.7452e-05	MODIFIER	2022-05-28 04:49:18
20	5'UTR	5202	intergenic_variant	Indel	C>TG	22	IV	-	-	1.5259e-06	3.7452e-05	MODIFIER	2022-05-28 04:49:18
20	5'UTR	5202	intergenic_variant	Indel	C>TA	1	IV	-	-	1.5259e-06	3.7452e-05	MODIFIER	2022-05-28 04:49:18
20	5'UTR	5202	intergenic_variant	Insertion	C>CGTCCCT	1	IV	-	-	1.5259e-06	3.7452e-05	MODIFIER	2022-05-28 04:49:18
20	5'UTR	5202	intergenic_variant	Insertion	C>CGAT	27	IV	-	-	1.5259e-06	3.7452e-05	MODIFIER	2022-05-28 04:49:18
20	5'UTR	5202	intergenic_variant	Insertion	C>CGTG	1	IV	-	-	1.5259e-06	3.7452e-05	MODIFIER	2022-05-28 04:49:18
20	5'UTR	5202	intergenic_variant	Indel	CCAGG>T	1	IV	-	-	1.5259e-06	3.7452e-05	MODIFIER	2022-05-28 04:49:18
20	5'UTR	5202	intergenic_variant	Indel	C>TGCACG	1	IV	-	-	1.5259e-06	3.7452e-05	MODIFIER	2022-05-28 04:49:18
20	5'UTR	5202	intergenic_variant	Indel	CCAGGT>A	3	IV	-	-	1.5259e-06	3.7452e-05	MODIFIER	2022-05-28 04:49:18
20	5'UTR	5202	intergenic_variant	Insertion	C>CTCTGATAAGACCTCCTCCACGGAGTCTCCAAAGCCACGTACGAG	13	IV	-	-	1.5259e-06	3.7452e-05	MODIFIER	2022-05-28 04:49:18
20	5'UTR	5202	intergenic_variant	Deletion	CCAGGT>C	14	IV	-	-	1.5259e-06	3.7452e-05	MODIFIER	2022-05-28 04:49:18
20	5'UTR	5202	intergenic_variant	Insertion	C>CGCTTG	1	IV	-	-	1.5259e-06	3.7452e-05	MODIFIER	2022-05-28 04:49:18
20	5'UTR	5202	intergenic_variant	Insertion	C>CTTTACGATCATA	1	IV	-	-	1.5259e-06	3.7452e-05	MODIFIER	2022-05-28 04:49:18
20	5'UTR	5202	intergenic_variant	Insertion	C>CGGTCCG	1	IV	-	-	1.5259e-06	3.7452e-05	MODIFIER	2022-05-28 04:49:18
20	5'UTR	5202	intergenic_variant	Insertion	C>CCCAT	1	IV	-	-	1.5259e-06	3.7452e-05	MODIFIER	2022-05-28 04:49:18
20	5'UTR	5202	intergenic_variant	Insertion	C>CCCCCG	2	IV	-	-	1.5259e-06	3.7452e-05	MODIFIER	2022-05-28 04:49:18
20	5'UTR	5202	intergenic_variant	Indel	CCAGGTAACAAA>W	1	IV	-	-	1.5259e-06	3.7452e-05	MODIFIER	2022-05-28 04:49:18
20	5'UTR	5202	intergenic_variant	Indel	CCAGGTAACAAA>T	1	IV	-	-	1.5259e-06	3.7452e-05	MODIFIER	2022-05-28 04:49:18
20	5'UTR	5202	intergenic_variant	Deletion	CCAGGTAACAAACCAACCAA>C	3	IV	-	-	1.5259e-06	3.7452e-05	MODIFIER	2022-05-28 04:49:18
20	5'UTR	5202	intergenic_variant	Indel	C>TGGCTG	2	IV	-	-	1.5259e-06	3.7452e-05	MODIFIER	2022-05-28 04:49:18
20	5'UTR	5202	intergenic_variant	Deletion	CCAGGTAACAAACCAA>C	1	IV	-	-	1.5259e-06	3.7452e-05	MODIFIER	2022-05-28 04:49:18
20	5'UTR	5202	intergenic_variant	Indel	CCAGGTAA>T	3	IV	-	-	1.5259e-06	3.7452e-05	MODIFIER	2022-05-28 04:49:18
20	5'UTR	5202	intergenic_variant	Insertion	C>CTGCTG	1	IV	-	-	1.5259e-06	3.7452e-05	MODIFIER	2022-05-28 04:49:18
20	5'UTR	5202	intergenic_variant	Insertion	C>CTCACG	1	IV	-	-	1.5259e-06	3.7452e-05	MODIFIER	2022-05-28 04:49:18
20	5'UTR	5202	intergenic_variant	Insertion	C>CGWTCTCTGTTGACGTGCCTACAGTACTCAGAACGTCATCTTTAAGATGTTGACGTGCCTACAGTACTCAGAACGTCATCTTTAAGATGTTGACGTGCCTACAGTACTCAGAACGTCATCTTTAAGATGTTGACGTGCCTACAGTACTCAGAACGTCATCTTTAAGATGTTGACGTGCCTACAGTACTCAGAACGTCAKSRAGTMGRGARRGSSWSGTAYKAGRACGKSATCTTTAAGATGTTGACGTGCCTCTGATAAGACCTCCTCCACGGAGTCTCCAAAGCCACGTACGAGCACGTCGCGAACCTGTAAAA	1	IV	-	-	1.5259e-06	3.7452e-05	MODIFIER	2022-05-28 04:49:18
20	5'UTR	5202	intergenic_variant	Deletion	CCAGGTAACAAACCAACCAACTTTCGATCTCTTGTAGATCTGTTCTCTAAACGAACTTTAAAATCTGTGTG>C	1	IV	-	-	1.5259e-06	3.7452e-05	MODIFIER	2022-05-28 04:49:18
20	5'UTR	5202	intergenic_variant	Deletion	CCAGGTAA>C	6	IV	-	-	1.5259e-06	3.7452e-05	MODIFIER	2022-05-28 04:49:18
20	5'UTR	5202	intergenic_variant	Indel	CCAGGTAACAAACCAA>T	1	IV	-	-	1.5259e-06	3.7452e-05	MODIFIER	2022-05-28 04:49:18
20	5'UTR	5202	intergenic_variant	Insertion	C>CGTCGG	1	IV	-	-	1.5259e-06	3.7452e-05	MODIFIER	2022-05-28 04:49:18
20	5'UTR	5202	intergenic_variant	Indel	C>TGT	1	IV	-	-	1.5259e-06	3.7452e-05	MODIFIER	2022-05-28 04:49:18
20	5'UTR	5202	intergenic_variant	Deletion	CCAGGTAACAAA>C	2	IV	-	-	1.5259e-06	3.7452e-05	MODIFIER	2022-05-28 04:49:18
20	5'UTR	5202	intergenic_variant	Indel	C>TGTG	2	IV	-	-	1.5259e-06	3.7452e-05	MODIFIER	2022-05-28 04:49:18
20	5'UTR	5202	intergenic_variant	Indel	C>TGTC	2	IV	-	-	1.5259e-06	3.7452e-05	MODIFIER	2022-05-28 04:49:18
20	5'UTR	5202	intergenic_variant	Indel	C>TGG	1	IV	-	-	1.5259e-06	3.7452e-05	MODIFIER	2022-05-28 04:49:18
21	5'UTR	81818	intergenic_variant	Insertion	C>CCTCG	1	II	-	-	2.09e-05	0.0021697	MODIFIER	2022-05-28 04:49:18
21	5'UTR	81818	intergenic_variant	Insertion	C>CCTCA	1	II	-	-	2.09e-05	0.0021697	MODIFIER	2022-05-28 04:49:18
21	5'UTR	81818	intergenic_variant	Insertion	C>CGCT	1	II	-	-	2.09e-05	0.0021697	MODIFIER	2022-05-28 04:49:18
21	5'UTR	81818	intergenic_variant	Insertion	C>CTAT	1	II	-	-	2.09e-05	0.0021697	MODIFIER	2022-05-28 04:49:18
21	5'UTR	81818	intergenic_variant	Insertion	C>CCT	3	II	-	-	2.09e-05	0.0021697	MODIFIER	2022-05-28 04:49:18
21	5'UTR	81818	intergenic_variant	Insertion	C>CCG	1	II	-	-	2.09e-05	0.0021697	MODIFIER	2022-05-28 04:49:18
21	5'UTR	81818	intergenic_variant	Insertion	C>CGCCGCT	1	II	-	-	2.09e-05	0.0021697	MODIFIER	2022-05-28 04:49:18
21	5'UTR	81818	intergenic_variant	Insertion	C>CCC	3	II	-	-	2.09e-05	0.0021697	MODIFIER	2022-05-28 04:49:18
21	5'UTR	81818	intergenic_variant	Insertion	C>CCA	2	II	-	-	2.09e-05	0.0021697	MODIFIER	2022-05-28 04:49:18
21	5'UTR	81818	intergenic_variant	Insertion	C>CGCTGT	1	II	-	-	2.09e-05	0.0021697	MODIFIER	2022-05-28 04:49:18
21	5'UTR	81818	intergenic_variant	Insertion	C>CTGGGA	5	II	-	-	2.09e-05	0.0021697	MODIFIER	2022-05-28 04:49:18
21	5'UTR	81818	intergenic_variant	Insertion	C>CCGCCCCT	1	II	-	-	2.09e-05	0.0021697	MODIFIER	2022-05-28 04:49:18
21	5'UTR	81818	intergenic_variant	Insertion	C>CGATCT	1	II	-	-	2.09e-05	0.0021697	MODIFIER	2022-05-28 04:49:18
21	5'UTR	81818	intergenic_variant	Insertion	C>CTCCGTAG	1	II	-	-	2.09e-05	0.0021697	MODIFIER	2022-05-28 04:49:18
21	5'UTR	81818	intergenic_variant	Insertion	C>CATT	1	II	-	-	2.09e-05	0.0021697	MODIFIER	2022-05-28 04:49:18
21	5'UTR	81818	intergenic_variant	Insertion	C>CA	1	II	-	-	2.09e-05	0.0021697	MODIFIER	2022-05-28 04:49:18
21	5'UTR	81818	intergenic_variant	Insertion	C>CCCTGG	1	II	-	-	2.09e-05	0.0021697	MODIFIER	2022-05-28 04:49:18
21	5'UTR	81818	intergenic_variant	Insertion	C>CCTTTTGTAACTTT	1	II	-	-	2.09e-05	0.0021697	MODIFIER	2022-05-28 04:49:18
21	5'UTR	81818	intergenic_variant	Deletion	CAGGT>C	15	II	-	-	2.09e-05	0.0021697	MODIFIER	2022-05-28 04:49:18
21	5'UTR	81818	intergenic_variant	Insertion	C>CCCCG	1	II	-	-	2.09e-05	0.0021697	MODIFIER	2022-05-28 04:49:18
21	5'UTR	81818	intergenic_variant	Indel	C>TTCTGTC	1	II	-	-	2.09e-05	0.0021697	MODIFIER	2022-05-28 04:49:18
21	5'UTR	81818	intergenic_variant	Insertion	C>CCCCA	1	II	-	-	2.09e-05	0.0021697	MODIFIER	2022-05-28 04:49:18
21	5'UTR	81818	intergenic_variant	Insertion	C>CCCTG	1	II	-	-	2.09e-05	0.0021697	MODIFIER	2022-05-28 04:49:18
21	5'UTR	81818	intergenic_variant	Insertion	C>CTG	2	II	-	-	2.09e-05	0.0021697	MODIFIER	2022-05-28 04:49:18
21	5'UTR	81818	intergenic_variant	Insertion	C>CCCC	2	II	-	-	2.09e-05	0.0021697	MODIFIER	2022-05-28 04:49:18
21	5'UTR	81818	intergenic_variant	Insertion	C>CCCA	1	II	-	-	2.09e-05	0.0021697	MODIFIER	2022-05-28 04:49:18
21	5'UTR	81818	intergenic_variant	Insertion	C>CTCTG	2	II	-	-	2.09e-05	0.0021697	MODIFIER	2022-05-28 04:49:18
21	5'UTR	81818	intergenic_variant	Insertion	C>CCTTG	1	II	-	-	2.09e-05	0.0021697	MODIFIER	2022-05-28 04:49:18
21	5'UTR	81818	intergenic_variant	Insertion	C>CTGCATG	1	II	-	-	2.09e-05	0.0021697	MODIFIER	2022-05-28 04:49:18
21	5'UTR	81818	intergenic_variant	Insertion	C>CTGCA	1	II	-	-	2.09e-05	0.0021697	MODIFIER	2022-05-28 04:49:18
21	5'UTR	81818	intergenic_variant	Insertion	C>CTCACT	1	II	-	-	2.09e-05	0.0021697	MODIFIER	2022-05-28 04:49:18
21	5'UTR	81818	intergenic_variant	Indel	C>TGGAAGAG	1	II	-	-	2.09e-05	0.0021697	MODIFIER	2022-05-28 04:49:18
21	5'UTR	81818	intergenic_variant	Insertion	C>CT	42	II	-	-	2.09e-05	0.0021697	MODIFIER	2022-05-28 04:49:18
21	5'UTR	81818	intergenic_variant	Indel	CAGGTA>T	7	II	-	-	2.09e-05	0.0021697	MODIFIER	2022-05-28 04:49:18
21	5'UTR	81818	intergenic_variant	Indel	C>TGCTGCCCTTTTGGCAATGTTGTTCCTTGAGGAAGTTGTAG	1	II	-	-	2.09e-05	0.0021697	MODIFIER	2022-05-28 04:49:18
21	5'UTR	81818	intergenic_variant	Insertion	C>CG	4	II	-	-	2.09e-05	0.0021697	MODIFIER	2022-05-28 04:49:18
21	5'UTR	81818	intergenic_variant	Deletion	CAGGTA>C	30	II	-	-	2.09e-05	0.0021697	MODIFIER	2022-05-28 04:49:18
21	5'UTR	81818	intergenic_variant	Insertion	C>CC	15	II	-	-	2.09e-05	0.0021697	MODIFIER	2022-05-28 04:49:18
21	5'UTR	81818	intergenic_variant	Insertion	C>CTTC	2	II	-	-	2.09e-05	0.0021697	MODIFIER	2022-05-28 04:49:18
21	5'UTR	81818	intergenic_variant	Insertion	C>CAAGGA	1	II	-	-	2.09e-05	0.0021697	MODIFIER	2022-05-28 04:49:18
21	5'UTR	81818	intergenic_variant	Insertion	C>CGACGTGCTCGTACGTAGCAGACATAGCAATAATACCCATAGCAAA	1	II	-	-	2.09e-05	0.0021697	MODIFIER	2022-05-28 04:49:18
21	5'UTR	81818	intergenic_variant	Indel	C>TATTTCTATAG	1	II	-	-	2.09e-05	0.0021697	MODIFIER	2022-05-28 04:49:18
21	5'UTR	81818	intergenic_variant	Insertion	C>CTATC	1	II	-	-	2.09e-05	0.0021697	MODIFIER	2022-05-28 04:49:18
21	5'UTR	81818	intergenic_variant	Insertion	C>CCCCGG	1	II	-	-	2.09e-05	0.0021697	MODIFIER	2022-05-28 04:49:18
21	5'UTR	81818	intergenic_variant	Indel	C>TTAC	1	II	-	-	2.09e-05	0.0021697	MODIFIER	2022-05-28 04:49:18
21	5'UTR	81818	intergenic_variant	Deletion	CAGGTAACAAA>C	5	II	-	-	2.09e-05	0.0021697	MODIFIER	2022-05-28 04:49:18
21	5'UTR	81818	intergenic_variant	Indel	C>TCT	1	II	-	-	2.09e-05	0.0021697	MODIFIER	2022-05-28 04:49:18
21	5'UTR	81818	intergenic_variant	Insertion	C>CCCCACA	1	II	-	-	2.09e-05	0.0021697	MODIFIER	2022-05-28 04:49:18
21	5'UTR	81818	intergenic_variant	Insertion	C>CTCTGT	1	II	-	-	2.09e-05	0.0021697	MODIFIER	2022-05-28 04:49:18
21	5'UTR	81818	intergenic_variant	SNP	C>A	647	II	-	-	2.09e-05	0.0021697	MODIFIER	2022-05-28 04:49:18
21	5'UTR	81818	intergenic_variant	Deletion	CAG>C	120	II	-	-	2.09e-05	0.0021697	MODIFIER	2022-05-28 04:49:18
21	5'UTR	81818	intergenic_variant	Indel	C>TCA	4	II	-	-	2.09e-05	0.0021697	MODIFIER	2022-05-28 04:49:18
21	5'UTR	81818	intergenic_variant	Indel	C>TCC	3	II	-	-	2.09e-05	0.0021697	MODIFIER	2022-05-28 04:49:18
21	5'UTR	81818	intergenic_variant	Indel	CAG>T	49	II	-	-	2.09e-05	0.0021697	MODIFIER	2022-05-28 04:49:18
21	5'UTR	81818	intergenic_variant	Insertion	C>CTCCGT	2	II	-	-	2.09e-05	0.0021697	MODIFIER	2022-05-28 04:49:18
21	5'UTR	81818	intergenic_variant	Deletion	CAGG>C	64	II	-	-	2.09e-05	0.0021697	MODIFIER	2022-05-28 04:49:18
21	5'UTR	81818	intergenic_variant	Insertion	C>CCTCGG	1	II	-	-	2.09e-05	0.0021697	MODIFIER	2022-05-28 04:49:18
21	5'UTR	81818	intergenic_variant	Indel	CAGGTAACAA>T	5	II	-	-	2.09e-05	0.0021697	MODIFIER	2022-05-28 04:49:18
21	5'UTR	81818	intergenic_variant	Deletion	CAGGTAACAAACCA>C	1	II	-	-	2.09e-05	0.0021697	MODIFIER	2022-05-28 04:49:18
21	5'UTR	81818	intergenic_variant	SNP	C>K	1	II	-	-	2.09e-05	0.0021697	MODIFIER	2022-05-28 04:49:18
21	5'UTR	81818	intergenic_variant	Indel	CAGGTAACAAACCA>T	3	II	-	-	2.09e-05	0.0021697	MODIFIER	2022-05-28 04:49:18
21	5'UTR	81818	intergenic_variant	Deletion	CAGGTAACAA>C	19	II	-	-	2.09e-05	0.0021697	MODIFIER	2022-05-28 04:49:18
21	5'UTR	81818	intergenic_variant	Insertion	C>CGCCGT	1	II	-	-	2.09e-05	0.0021697	MODIFIER	2022-05-28 04:49:18
21	5'UTR	81818	intergenic_variant	SNP	C>G	923	II	-	-	2.09e-05	0.0021697	MODIFIER	2022-05-28 04:49:18
21	5'UTR	81818	intergenic_variant	Indel	C>TTTG	1	II	-	-	2.09e-05	0.0021697	MODIFIER	2022-05-28 04:49:18
21	5'UTR	81818	intergenic_variant	Insertion	C>CTT	3	II	-	-	2.09e-05	0.0021697	MODIFIER	2022-05-28 04:49:18
21	5'UTR	81818	intergenic_variant	SNP	C>B	1	II	-	-	2.09e-05	0.0021697	MODIFIER	2022-05-28 04:49:18
21	5'UTR	81818	intergenic_variant	Insertion	C>CCCTTG	1	II	-	-	2.09e-05	0.0021697	MODIFIER	2022-05-28 04:49:18
21	5'UTR	81818	intergenic_variant	SNP	C>M	40	II	-	-	2.09e-05	0.0021697	MODIFIER	2022-05-28 04:49:18
21	5'UTR	81818	intergenic_variant	SNP	C>T	78989	II	-	-	2.09e-05	0.0021697	MODIFIER	2022-05-28 04:49:18
21	5'UTR	81818	intergenic_variant	SNP	C>H	5	II	-	-	2.09e-05	0.0021697	MODIFIER	2022-05-28 04:49:18
21	5'UTR	81818	intergenic_variant	SNP	C>V	7	II	-	-	2.09e-05	0.0021697	MODIFIER	2022-05-28 04:49:18
21	5'UTR	81818	intergenic_variant	SNP	C>W	1	II	-	-	2.09e-05	0.0021697	MODIFIER	2022-05-28 04:49:18
21	5'UTR	81818	intergenic_variant	Insertion	C>CTTTG	1	II	-	-	2.09e-05	0.0021697	MODIFIER	2022-05-28 04:49:18
21	5'UTR	81818	intergenic_variant	Insertion	C>CTC	5	II	-	-	2.09e-05	0.0021697	MODIFIER	2022-05-28 04:49:18
21	5'UTR	81818	intergenic_variant	SNP	C>S	12	II	-	-	2.09e-05	0.0021697	MODIFIER	2022-05-28 04:49:18
21	5'UTR	81818	intergenic_variant	Insertion	C>CTA	1	II	-	-	2.09e-05	0.0021697	MODIFIER	2022-05-28 04:49:18
21	5'UTR	81818	intergenic_variant	SNP	C>R	2	II	-	-	2.09e-05	0.0021697	MODIFIER	2022-05-28 04:49:18
21	5'UTR	81818	intergenic_variant	SNP	C>Y	559	II	-	-	2.09e-05	0.0021697	MODIFIER	2022-05-28 04:49:18
21	5'UTR	81818	intergenic_variant	Deletion	CAGGTAACA>C	4	II	-	-	2.09e-05	0.0021697	MODIFIER	2022-05-28 04:49:18
21	5'UTR	81818	intergenic_variant	Indel	CAGGTAACA>T	1	II	-	-	2.09e-05	0.0021697	MODIFIER	2022-05-28 04:49:18
21	5'UTR	81818	intergenic_variant	Insertion	C>CCTCGGCT	1	II	-	-	2.09e-05	0.0021697	MODIFIER	2022-05-28 04:49:18
21	5'UTR	81818	intergenic_variant	Insertion	C>CGCTAT	1	II	-	-	2.09e-05	0.0021697	MODIFIER	2022-05-28 04:49:18
21	5'UTR	81818	intergenic_variant	Indel	CA>T	4	II	-	-	2.09e-05	0.0021697	MODIFIER	2022-05-28 04:49:18
21	5'UTR	81818	intergenic_variant	Insertion	C>CCCGG	1	II	-	-	2.09e-05	0.0021697	MODIFIER	2022-05-28 04:49:18
21	5'UTR	81818	intergenic_variant	Indel	C>AGAATAGG	1	II	-	-	2.09e-05	0.0021697	MODIFIER	2022-05-28 04:49:18
21	5'UTR	81818	intergenic_variant	Indel	C>TTAT	1	II	-	-	2.09e-05	0.0021697	MODIFIER	2022-05-28 04:49:18
21	5'UTR	81818	intergenic_variant	Insertion	C>CTCAC	2	II	-	-	2.09e-05	0.0021697	MODIFIER	2022-05-28 04:49:18
21	5'UTR	81818	intergenic_variant	Deletion	CA>C	45	II	-	-	2.09e-05	0.0021697	MODIFIER	2022-05-28 04:49:18
21	5'UTR	81818	intergenic_variant	Insertion	C>CTCAG	1	II	-	-	2.09e-05	0.0021697	MODIFIER	2022-05-28 04:49:18
21	5'UTR	81818	intergenic_variant	Insertion	C>CTTCCGT	1	II	-	-	2.09e-05	0.0021697	MODIFIER	2022-05-28 04:49:18
21	5'UTR	81818	intergenic_variant	Indel	C>TC	10	II	-	-	2.09e-05	0.0021697	MODIFIER	2022-05-28 04:49:18
21	5'UTR	81818	intergenic_variant	Insertion	C>CCGG	1	II	-	-	2.09e-05	0.0021697	MODIFIER	2022-05-28 04:49:18
21	5'UTR	81818	intergenic_variant	Insertion	C>CTCT	3	II	-	-	2.09e-05	0.0021697	MODIFIER	2022-05-28 04:49:18
21	5'UTR	81818	intergenic_variant	Indel	C>TT	9	II	-	-	2.09e-05	0.0021697	MODIFIER	2022-05-28 04:49:18
21	5'UTR	81818	intergenic_variant	Insertion	C>CTCAT	1	II	-	-	2.09e-05	0.0021697	MODIFIER	2022-05-28 04:49:18
21	5'UTR	81818	intergenic_variant	Insertion	C>CAAA	1	II	-	-	2.09e-05	0.0021697	MODIFIER	2022-05-28 04:49:18
21	5'UTR	81818	intergenic_variant	Insertion	C>CTGTTG	1	II	-	-	2.09e-05	0.0021697	MODIFIER	2022-05-28 04:49:18
21	5'UTR	81818	intergenic_variant	Insertion	C>CCTA	3	II	-	-	2.09e-05	0.0021697	MODIFIER	2022-05-28 04:49:18
21	5'UTR	81818	intergenic_variant	Insertion	C>CTCA	1	II	-	-	2.09e-05	0.0021697	MODIFIER	2022-05-28 04:49:18
21	5'UTR	81818	intergenic_variant	Indel	C>TA	1	II	-	-	2.09e-05	0.0021697	MODIFIER	2022-05-28 04:49:18
21	5'UTR	81818	intergenic_variant	Insertion	C>CCTCGTTTTT	1	II	-	-	2.09e-05	0.0021697	MODIFIER	2022-05-28 04:49:18
21	5'UTR	81818	intergenic_variant	Insertion	C>CTTTGGTG	1	II	-	-	2.09e-05	0.0021697	MODIFIER	2022-05-28 04:49:18
21	5'UTR	81818	intergenic_variant	Insertion	C>CTGAGTAGAATCATCATCTAATTTGTTGGGTGT	1	II	-	-	2.09e-05	0.0021697	MODIFIER	2022-05-28 04:49:18
21	5'UTR	81818	intergenic_variant	Insertion	C>CGCTTT	1	II	-	-	2.09e-05	0.0021697	MODIFIER	2022-05-28 04:49:18
21	5'UTR	81818	intergenic_variant	Deletion	CAGGTAA>C	32	II	-	-	2.09e-05	0.0021697	MODIFIER	2022-05-28 04:49:18
21	5'UTR	81818	intergenic_variant	Indel	C>TCTTA	1	II	-	-	2.09e-05	0.0021697	MODIFIER	2022-05-28 04:49:18
21	5'UTR	81818	intergenic_variant	Indel	CAGGTAA>T	18	II	-	-	2.09e-05	0.0021697	MODIFIER	2022-05-28 04:49:18
21	5'UTR	81818	intergenic_variant	Insertion	C>CGCAGAGACAGAAG	1	II	-	-	2.09e-05	0.0021697	MODIFIER	2022-05-28 04:49:18
21	5'UTR	81818	intergenic_variant	Indel	CAGG>T	12	II	-	-	2.09e-05	0.0021697	MODIFIER	2022-05-28 04:49:18
21	5'UTR	81818	intergenic_variant	Indel	C>TCCTCCG	1	II	-	-	2.09e-05	0.0021697	MODIFIER	2022-05-28 04:49:18
21	5'UTR	81818	intergenic_variant	Indel	C>TCTCA	1	II	-	-	2.09e-05	0.0021697	MODIFIER	2022-05-28 04:49:18
21	5'UTR	81818	intergenic_variant	Indel	C>TCTCG	1	II	-	-	2.09e-05	0.0021697	MODIFIER	2022-05-28 04:49:18
21	5'UTR	81818	intergenic_variant	Insertion	C>CTCACTCT	1	II	-	-	2.09e-05	0.0021697	MODIFIER	2022-05-28 04:49:18
21	5'UTR	81818	intergenic_variant	Insertion	C>CCCAA	1	II	-	-	2.09e-05	0.0021697	MODIFIER	2022-05-28 04:49:18
21	5'UTR	81818	intergenic_variant	Indel	C>TCCC	1	II	-	-	2.09e-05	0.0021697	MODIFIER	2022-05-28 04:49:18
21	5'UTR	81818	intergenic_variant	Insertion	C>CGGTATATGAGGGTTTGACAGTTTGAAAAGCAAA	1	II	-	-	2.09e-05	0.0021697	MODIFIER	2022-05-28 04:49:18
21	5'UTR	81818	intergenic_variant	Indel	C>TCTA	1	II	-	-	2.09e-05	0.0021697	MODIFIER	2022-05-28 04:49:18
21	5'UTR	81818	intergenic_variant	Indel	C>TAGTA	1	II	-	-	2.09e-05	0.0021697	MODIFIER	2022-05-28 04:49:18
21	5'UTR	81818	intergenic_variant	Insertion	C>CCTAC	1	II	-	-	2.09e-05	0.0021697	MODIFIER	2022-05-28 04:49:18
21	5'UTR	81818	intergenic_variant	Indel	C>TGCA	1	II	-	-	2.09e-05	0.0021697	MODIFIER	2022-05-28 04:49:18
21	5'UTR	81818	intergenic_variant	Insertion	C>CTCGG	1	II	-	-	2.09e-05	0.0021697	MODIFIER	2022-05-28 04:49:18
22	5'UTR	10874	intergenic_variant	Indel	A>GGC	1	V	-	-	3.2491e-06	0.00094316	MODIFIER	2022-05-28 04:49:18
22	5'UTR	10874	intergenic_variant	Insertion	A>ACTCGGTT	1	V	-	-	3.2491e-06	0.00094316	MODIFIER	2022-05-28 04:49:18
22	5'UTR	10874	intergenic_variant	Indel	A>GTTTC	1	V	-	-	3.2491e-06	0.00094316	MODIFIER	2022-05-28 04:49:18
22	5'UTR	10874	intergenic_variant	Indel	A>GCTCTC	1	V	-	-	3.2491e-06	0.00094316	MODIFIER	2022-05-28 04:49:18
22	5'UTR	10874	intergenic_variant	Indel	A>GGT	2	V	-	-	3.2491e-06	0.00094316	MODIFIER	2022-05-28 04:49:18
22	5'UTR	10874	intergenic_variant	Indel	AGGTAAC>G	7	V	-	-	3.2491e-06	0.00094316	MODIFIER	2022-05-28 04:49:18
22	5'UTR	10874	intergenic_variant	Insertion	A>ACTGTTCTCCATAGT	1	V	-	-	3.2491e-06	0.00094316	MODIFIER	2022-05-28 04:49:18
22	5'UTR	10874	intergenic_variant	Insertion	A>ACTCCC	1	V	-	-	3.2491e-06	0.00094316	MODIFIER	2022-05-28 04:49:18
22	5'UTR	10874	intergenic_variant	Deletion	AGG>A	23	V	-	-	3.2491e-06	0.00094316	MODIFIER	2022-05-28 04:49:18
22	5'UTR	10874	intergenic_variant	Deletion	AGGTAACA>A	1	V	-	-	3.2491e-06	0.00094316	MODIFIER	2022-05-28 04:49:18
22	5'UTR	10874	intergenic_variant	Indel	AGG>C	42	V	-	-	3.2491e-06	0.00094316	MODIFIER	2022-05-28 04:49:18
22	5'UTR	10874	intergenic_variant	Indel	A>GCAGT	1	V	-	-	3.2491e-06	0.00094316	MODIFIER	2022-05-28 04:49:18
22	5'UTR	10874	intergenic_variant	SNP	A>T	3587	V	-	-	3.2491e-06	0.00094316	MODIFIER	2022-05-28 04:49:18
22	5'UTR	10874	intergenic_variant	SNP	A>V	3	V	-	-	3.2491e-06	0.00094316	MODIFIER	2022-05-28 04:49:18
22	5'UTR	10874	intergenic_variant	SNP	A>W	449	V	-	-	3.2491e-06	0.00094316	MODIFIER	2022-05-28 04:49:18
22	5'UTR	10874	intergenic_variant	Deletion	AGGT>A	63	V	-	-	3.2491e-06	0.00094316	MODIFIER	2022-05-28 04:49:18
22	5'UTR	10874	intergenic_variant	SNP	A>R	32	V	-	-	3.2491e-06	0.00094316	MODIFIER	2022-05-28 04:49:18
22	5'UTR	10874	intergenic_variant	SNP	A>S	6	V	-	-	3.2491e-06	0.00094316	MODIFIER	2022-05-28 04:49:18
22	5'UTR	10874	intergenic_variant	Indel	A>GCAG	1	V	-	-	3.2491e-06	0.00094316	MODIFIER	2022-05-28 04:49:18
22	5'UTR	10874	intergenic_variant	Indel	A>GCTCGCC	1	V	-	-	3.2491e-06	0.00094316	MODIFIER	2022-05-28 04:49:18
22	5'UTR	10874	intergenic_variant	Insertion	A>AGG	1	V	-	-	3.2491e-06	0.00094316	MODIFIER	2022-05-28 04:49:18
22	5'UTR	10874	intergenic_variant	SNP	A>D	1	V	-	-	3.2491e-06	0.00094316	MODIFIER	2022-05-28 04:49:18
22	5'UTR	10874	intergenic_variant	Indel	A>GCTGTCTC	1	V	-	-	3.2491e-06	0.00094316	MODIFIER	2022-05-28 04:49:18
22	5'UTR	10874	intergenic_variant	SNP	A>G	1675	V	-	-	3.2491e-06	0.00094316	MODIFIER	2022-05-28 04:49:18
22	5'UTR	10874	intergenic_variant	Indel	A>GTTATGC	1	V	-	-	3.2491e-06	0.00094316	MODIFIER	2022-05-28 04:49:18
22	5'UTR	10874	intergenic_variant	Indel	A>GTGGC	1	V	-	-	3.2491e-06	0.00094316	MODIFIER	2022-05-28 04:49:18
22	5'UTR	10874	intergenic_variant	SNP	A>C	4392	V	-	-	3.2491e-06	0.00094316	MODIFIER	2022-05-28 04:49:18
22	5'UTR	10874	intergenic_variant	SNP	A>M	13	V	-	-	3.2491e-06	0.00094316	MODIFIER	2022-05-28 04:49:18
22	5'UTR	10874	intergenic_variant	Insertion	A>ATTAT	1	V	-	-	3.2491e-06	0.00094316	MODIFIER	2022-05-28 04:49:18
22	5'UTR	10874	intergenic_variant	SNP	A>H	1	V	-	-	3.2491e-06	0.00094316	MODIFIER	2022-05-28 04:49:18
22	5'UTR	10874	intergenic_variant	Insertion	A>AGT	1	V	-	-	3.2491e-06	0.00094316	MODIFIER	2022-05-28 04:49:18
22	5'UTR	10874	intergenic_variant	Indel	A>GCCGGC	2	V	-	-	3.2491e-06	0.00094316	MODIFIER	2022-05-28 04:49:18
22	5'UTR	10874	intergenic_variant	Indel	A>GCGGCTGTC	1	V	-	-	3.2491e-06	0.00094316	MODIFIER	2022-05-28 04:49:18
22	5'UTR	10874	intergenic_variant	Insertion	A>AG	7	V	-	-	3.2491e-06	0.00094316	MODIFIER	2022-05-28 04:49:18
22	5'UTR	10874	intergenic_variant	Insertion	A>AC	95	V	-	-	3.2491e-06	0.00094316	MODIFIER	2022-05-28 04:49:18
22	5'UTR	10874	intergenic_variant	Insertion	A>ATCC	1	V	-	-	3.2491e-06	0.00094316	MODIFIER	2022-05-28 04:49:18
22	5'UTR	10874	intergenic_variant	Indel	A>GATCT	1	V	-	-	3.2491e-06	0.00094316	MODIFIER	2022-05-28 04:49:18
22	5'UTR	10874	intergenic_variant	Insertion	A>ATCGC	1	V	-	-	3.2491e-06	0.00094316	MODIFIER	2022-05-28 04:49:18
22	5'UTR	10874	intergenic_variant	Indel	A>GCCGT	1	V	-	-	3.2491e-06	0.00094316	MODIFIER	2022-05-28 04:49:18
22	5'UTR	10874	intergenic_variant	Insertion	A>AT	4	V	-	-	3.2491e-06	0.00094316	MODIFIER	2022-05-28 04:49:18
22	5'UTR	10874	intergenic_variant	Insertion	A>AGTTGGGTGATGCGTATTATGACATGGTTGGAT	1	V	-	-	3.2491e-06	0.00094316	MODIFIER	2022-05-28 04:49:18
22	5'UTR	10874	intergenic_variant	Indel	A>GCCTGCT	1	V	-	-	3.2491e-06	0.00094316	MODIFIER	2022-05-28 04:49:18
22	5'UTR	10874	intergenic_variant	Insertion	A>ACCCT	1	V	-	-	3.2491e-06	0.00094316	MODIFIER	2022-05-28 04:49:18
22	5'UTR	10874	intergenic_variant	Indel	A>GCTGTGC	1	V	-	-	3.2491e-06	0.00094316	MODIFIER	2022-05-28 04:49:18
22	5'UTR	10874	intergenic_variant	Insertion	A>ACTCGAC	1	V	-	-	3.2491e-06	0.00094316	MODIFIER	2022-05-28 04:49:18
22	5'UTR	10874	intergenic_variant	Indel	A>CTCGCTT	1	V	-	-	3.2491e-06	0.00094316	MODIFIER	2022-05-28 04:49:18
22	5'UTR	10874	intergenic_variant	Insertion	A>ATGAGTGGGATTGCTGGGTCATAT	1	V	-	-	3.2491e-06	0.00094316	MODIFIER	2022-05-28 04:49:18
22	5'UTR	10874	intergenic_variant	Indel	A>GGCTGTT	1	V	-	-	3.2491e-06	0.00094316	MODIFIER	2022-05-28 04:49:18
22	5'UTR	10874	intergenic_variant	Insertion	A>ACTCT	1	V	-	-	3.2491e-06	0.00094316	MODIFIER	2022-05-28 04:49:18
22	5'UTR	10874	intergenic_variant	Indel	A>GGTCTTACGC	1	V	-	-	3.2491e-06	0.00094316	MODIFIER	2022-05-28 04:49:18
22	5'UTR	10874	intergenic_variant	Insertion	A>ATC	2	V	-	-	3.2491e-06	0.00094316	MODIFIER	2022-05-28 04:49:18
22	5'UTR	10874	intergenic_variant	Insertion	A>ATCT	1	V	-	-	3.2491e-06	0.00094316	MODIFIER	2022-05-28 04:49:18
22	5'UTR	10874	intergenic_variant	Indel	A>GCCC	1	V	-	-	3.2491e-06	0.00094316	MODIFIER	2022-05-28 04:49:18
22	5'UTR	10874	intergenic_variant	Indel	A>GTCG	1	V	-	-	3.2491e-06	0.00094316	MODIFIER	2022-05-28 04:49:18
22	5'UTR	10874	intergenic_variant	Indel	A>GCCG	2	V	-	-	3.2491e-06	0.00094316	MODIFIER	2022-05-28 04:49:18
22	5'UTR	10874	intergenic_variant	Insertion	A>AACAGACAT	1	V	-	-	3.2491e-06	0.00094316	MODIFIER	2022-05-28 04:49:18
22	5'UTR	10874	intergenic_variant	Insertion	A>ACTCC	1	V	-	-	3.2491e-06	0.00094316	MODIFIER	2022-05-28 04:49:18
22	5'UTR	10874	intergenic_variant	Indel	A>GT	4	V	-	-	3.2491e-06	0.00094316	MODIFIER	2022-05-28 04:49:18
22	5'UTR	10874	intergenic_variant	Insertion	A>AACTTGATGAAAGGATTGT	1	V	-	-	3.2491e-06	0.00094316	MODIFIER	2022-05-28 04:49:18
22	5'UTR	10874	intergenic_variant	Insertion	A>AAGCT	1	V	-	-	3.2491e-06	0.00094316	MODIFIER	2022-05-28 04:49:18
22	5'UTR	10874	intergenic_variant	Indel	AGGT>G	23	V	-	-	3.2491e-06	0.00094316	MODIFIER	2022-05-28 04:49:18
22	5'UTR	10874	intergenic_variant	Insertion	A>AACTTTGTTATAGGTGAGCATATAGTTATTACAACTAGTTTGAAAAGCAACAT	1	V	-	-	3.2491e-06	0.00094316	MODIFIER	2022-05-28 04:49:18
22	5'UTR	10874	intergenic_variant	Indel	AGGTAACAAACCAAC>G	1	V	-	-	3.2491e-06	0.00094316	MODIFIER	2022-05-28 04:49:18
22	5'UTR	10874	intergenic_variant	Indel	A>GC	40	V	-	-	3.2491e-06	0.00094316	MODIFIER	2022-05-28 04:49:18
22	5'UTR	10874	intergenic_variant	Indel	A>GCACGC	1	V	-	-	3.2491e-06	0.00094316	MODIFIER	2022-05-28 04:49:18
22	5'UTR	10874	intergenic_variant	Indel	A>GGCCGGC	1	V	-	-	3.2491e-06	0.00094316	MODIFIER	2022-05-28 04:49:18
22	5'UTR	10874	intergenic_variant	Insertion	A>AGCAT	1	V	-	-	3.2491e-06	0.00094316	MODIFIER	2022-05-28 04:49:18
22	5'UTR	10874	intergenic_variant	Insertion	A>ACTGTCT	1	V	-	-	3.2491e-06	0.00094316	MODIFIER	2022-05-28 04:49:18
22	5'UTR	10874	intergenic_variant	Indel	A>GCCTC	1	V	-	-	3.2491e-06	0.00094316	MODIFIER	2022-05-28 04:49:18
22	5'UTR	10874	intergenic_variant	Indel	A>GAC	1	V	-	-	3.2491e-06	0.00094316	MODIFIER	2022-05-28 04:49:18
22	5'UTR	10874	intergenic_variant	Insertion	A>ACTCTCGGC	1	V	-	-	3.2491e-06	0.00094316	MODIFIER	2022-05-28 04:49:18
22	5'UTR	10874	intergenic_variant	Indel	A>GCCGCTC	2	V	-	-	3.2491e-06	0.00094316	MODIFIER	2022-05-28 04:49:18
22	5'UTR	10874	intergenic_variant	Indel	A>GCCGCGG	1	V	-	-	3.2491e-06	0.00094316	MODIFIER	2022-05-28 04:49:18
22	5'UTR	10874	intergenic_variant	Insertion	A>ATTGC	1	V	-	-	3.2491e-06	0.00094316	MODIFIER	2022-05-28 04:49:18
22	5'UTR	10874	intergenic_variant	Indel	A>GCCGCGC	1	V	-	-	3.2491e-06	0.00094316	MODIFIER	2022-05-28 04:49:18
22	5'UTR	10874	intergenic_variant	Indel	A>CTT	1	V	-	-	3.2491e-06	0.00094316	MODIFIER	2022-05-28 04:49:18
22	5'UTR	10874	intergenic_variant	Indel	A>GTC	8	V	-	-	3.2491e-06	0.00094316	MODIFIER	2022-05-28 04:49:18
22	5'UTR	10874	intergenic_variant	Insertion	A>AACTGTTGGTCAACAAGACGT	1	V	-	-	3.2491e-06	0.00094316	MODIFIER	2022-05-28 04:49:18
22	5'UTR	10874	intergenic_variant	Indel	A>GTTC	1	V	-	-	3.2491e-06	0.00094316	MODIFIER	2022-05-28 04:49:18
22	5'UTR	10874	intergenic_variant	SNP	A>Y	1	V	-	-	3.2491e-06	0.00094316	MODIFIER	2022-05-28 04:49:18
22	5'UTR	10874	intergenic_variant	Insertion	A>ACTCTGAC	1	V	-	-	3.2491e-06	0.00094316	MODIFIER	2022-05-28 04:49:18
22	5'UTR	10874	intergenic_variant	Indel	A>GTT	4	V	-	-	3.2491e-06	0.00094316	MODIFIER	2022-05-28 04:49:18
22	5'UTR	10874	intergenic_variant	Insertion	A>ACTC	7	V	-	-	3.2491e-06	0.00094316	MODIFIER	2022-05-28 04:49:18
22	5'UTR	10874	intergenic_variant	Insertion	A>ACG	1	V	-	-	3.2491e-06	0.00094316	MODIFIER	2022-05-28 04:49:18
22	5'UTR	10874	intergenic_variant	Indel	A>GCCGCC	1	V	-	-	3.2491e-06	0.00094316	MODIFIER	2022-05-28 04:49:18
22	5'UTR	10874	intergenic_variant	Insertion	A>ACTG	2	V	-	-	3.2491e-06	0.00094316	MODIFIER	2022-05-28 04:49:18
22	5'UTR	10874	intergenic_variant	Insertion	A>ACC	1	V	-	-	3.2491e-06	0.00094316	MODIFIER	2022-05-28 04:49:18
22	5'UTR	10874	intergenic_variant	Insertion	A>ACA	1	V	-	-	3.2491e-06	0.00094316	MODIFIER	2022-05-28 04:49:18
22	5'UTR	10874	intergenic_variant	Insertion	A>ATAGTAAT	1	V	-	-	3.2491e-06	0.00094316	MODIFIER	2022-05-28 04:49:18
22	5'UTR	10874	intergenic_variant	Indel	AGGTAACAAACC>G	2	V	-	-	3.2491e-06	0.00094316	MODIFIER	2022-05-28 04:49:18
22	5'UTR	10874	intergenic_variant	Insertion	A>ACT	4	V	-	-	3.2491e-06	0.00094316	MODIFIER	2022-05-28 04:49:18
22	5'UTR	10874	intergenic_variant	Indel	A>GCGGC	1	V	-	-	3.2491e-06	0.00094316	MODIFIER	2022-05-28 04:49:18
22	5'UTR	10874	intergenic_variant	Indel	A>GCTACATTACAGGT	1	V	-	-	3.2491e-06	0.00094316	MODIFIER	2022-05-28 04:49:18
22	5'UTR	10874	intergenic_variant	Indel	A>GGTCTTGTT	2	V	-	-	3.2491e-06	0.00094316	MODIFIER	2022-05-28 04:49:18
22	5'UTR	10874	intergenic_variant	Insertion	A>ACTCTA	1	V	-	-	3.2491e-06	0.00094316	MODIFIER	2022-05-28 04:49:18
22	5'UTR	10874	intergenic_variant	Indel	A>CCCGGGGTT	1	V	-	-	3.2491e-06	0.00094316	MODIFIER	2022-05-28 04:49:18
22	5'UTR	10874	intergenic_variant	Indel	A>GCCGTT	1	V	-	-	3.2491e-06	0.00094316	MODIFIER	2022-05-28 04:49:18
22	5'UTR	10874	intergenic_variant	Indel	A>GTCGTCTCGCT	1	V	-	-	3.2491e-06	0.00094316	MODIFIER	2022-05-28 04:49:18
22	5'UTR	10874	intergenic_variant	Insertion	A>ATTCGTC	1	V	-	-	3.2491e-06	0.00094316	MODIFIER	2022-05-28 04:49:18
22	5'UTR	10874	intergenic_variant	Indel	A>GCT	3	V	-	-	3.2491e-06	0.00094316	MODIFIER	2022-05-28 04:49:18
22	5'UTR	10874	intergenic_variant	Indel	A>GCTAATACTGTGATCTGGGACTACAAAAGAGATGCTCCAGCACATATATC	1	V	-	-	3.2491e-06	0.00094316	MODIFIER	2022-05-28 04:49:18
22	5'UTR	10874	intergenic_variant	Insertion	A>ACCGC	1	V	-	-	3.2491e-06	0.00094316	MODIFIER	2022-05-28 04:49:18
22	5'UTR	10874	intergenic_variant	Insertion	A>ACACGC	1	V	-	-	3.2491e-06	0.00094316	MODIFIER	2022-05-28 04:49:18
22	5'UTR	10874	intergenic_variant	Indel	A>CGCTT	1	V	-	-	3.2491e-06	0.00094316	MODIFIER	2022-05-28 04:49:18
22	5'UTR	10874	intergenic_variant	SNP	A>K	4	V	-	-	3.2491e-06	0.00094316	MODIFIER	2022-05-28 04:49:18
22	5'UTR	10874	intergenic_variant	Indel	A>GCA	1	V	-	-	3.2491e-06	0.00094316	MODIFIER	2022-05-28 04:49:18
22	5'UTR	10874	intergenic_variant	Indel	A>GGCTGCC	1	V	-	-	3.2491e-06	0.00094316	MODIFIER	2022-05-28 04:49:18
22	5'UTR	10874	intergenic_variant	Indel	A>GCC	15	V	-	-	3.2491e-06	0.00094316	MODIFIER	2022-05-28 04:49:18
22	5'UTR	10874	intergenic_variant	Indel	A>GCTGCC	1	V	-	-	3.2491e-06	0.00094316	MODIFIER	2022-05-28 04:49:18
22	5'UTR	10874	intergenic_variant	Indel	A>GCTGCTGCAC	1	V	-	-	3.2491e-06	0.00094316	MODIFIER	2022-05-28 04:49:18
22	5'UTR	10874	intergenic_variant	Indel	AG>C	10	V	-	-	3.2491e-06	0.00094316	MODIFIER	2022-05-28 04:49:18
22	5'UTR	10874	intergenic_variant	Deletion	AG>A	26	V	-	-	3.2491e-06	0.00094316	MODIFIER	2022-05-28 04:49:18
22	5'UTR	10874	intergenic_variant	Indel	A>GTCAGTC	1	V	-	-	3.2491e-06	0.00094316	MODIFIER	2022-05-28 04:49:18
22	5'UTR	10874	intergenic_variant	Insertion	A>ATTCGC	1	V	-	-	3.2491e-06	0.00094316	MODIFIER	2022-05-28 04:49:18
22	5'UTR	10874	intergenic_variant	Insertion	A>AAGATTATCTAGCTAGTGGGGGACAACCAATCACTAAT	1	V	-	-	3.2491e-06	0.00094316	MODIFIER	2022-05-28 04:49:18
22	5'UTR	10874	intergenic_variant	Insertion	A>AAG	2	V	-	-	3.2491e-06	0.00094316	MODIFIER	2022-05-28 04:49:18
22	5'UTR	10874	intergenic_variant	Indel	A>GCTGTCTCTT	1	V	-	-	3.2491e-06	0.00094316	MODIFIER	2022-05-28 04:49:18
22	5'UTR	10874	intergenic_variant	Indel	A>GCCATTAC	1	V	-	-	3.2491e-06	0.00094316	MODIFIER	2022-05-28 04:49:18
22	5'UTR	10874	intergenic_variant	Insertion	A>ATGAATTTATCCATAGCTAATTCTAAGAAATCAATTTCCGTTT	1	V	-	-	3.2491e-06	0.00094316	MODIFIER	2022-05-28 04:49:18
22	5'UTR	10874	intergenic_variant	Insertion	A>ACTGT	1	V	-	-	3.2491e-06	0.00094316	MODIFIER	2022-05-28 04:49:18
22	5'UTR	10874	intergenic_variant	Insertion	A>AAT	1	V	-	-	3.2491e-06	0.00094316	MODIFIER	2022-05-28 04:49:18
22	5'UTR	10874	intergenic_variant	Indel	A>GCGC	1	V	-	-	3.2491e-06	0.00094316	MODIFIER	2022-05-28 04:49:18
22	5'UTR	10874	intergenic_variant	Insertion	A>ATAATGACTGT	1	V	-	-	3.2491e-06	0.00094316	MODIFIER	2022-05-28 04:49:18
22	5'UTR	10874	intergenic_variant	Indel	A>GCTC	1	V	-	-	3.2491e-06	0.00094316	MODIFIER	2022-05-28 04:49:18
22	5'UTR	10874	intergenic_variant	Indel	A>GCTG	3	V	-	-	3.2491e-06	0.00094316	MODIFIER	2022-05-28 04:49:18
22	5'UTR	10874	intergenic_variant	Indel	A>GCGTCGT	1	V	-	-	3.2491e-06	0.00094316	MODIFIER	2022-05-28 04:49:18
22	5'UTR	10874	intergenic_variant	Insertion	A>ATCATATGCAGCTTTTGCTAC	1	V	-	-	3.2491e-06	0.00094316	MODIFIER	2022-05-28 04:49:18
22	5'UTR	10874	intergenic_variant	Indel	A>CT	208	V	-	-	3.2491e-06	0.00094316	MODIFIER	2022-05-28 04:49:18
22	5'UTR	10874	intergenic_variant	Indel	A>GCTT	1	V	-	-	3.2491e-06	0.00094316	MODIFIER	2022-05-28 04:49:18
22	5'UTR	10874	intergenic_variant	Insertion	A>AGCT	1	V	-	-	3.2491e-06	0.00094316	MODIFIER	2022-05-28 04:49:18
22	5'UTR	10874	intergenic_variant	Indel	A>GGTTGTGATGGTGGCAGTTTGTATGTAAATAAACAT	1	V	-	-	3.2491e-06	0.00094316	MODIFIER	2022-05-28 04:49:18
22	5'UTR	10874	intergenic_variant	Insertion	A>ACCAA	1	V	-	-	3.2491e-06	0.00094316	MODIFIER	2022-05-28 04:49:18
22	5'UTR	10874	intergenic_variant	Indel	A>CCAATTAGT	1	V	-	-	3.2491e-06	0.00094316	MODIFIER	2022-05-28 04:49:18
22	5'UTR	10874	intergenic_variant	Insertion	A>ATTT	1	V	-	-	3.2491e-06	0.00094316	MODIFIER	2022-05-28 04:49:18
22	5'UTR	10874	intergenic_variant	Deletion	AGGTAAC>A	3	V	-	-	3.2491e-06	0.00094316	MODIFIER	2022-05-28 04:49:18
23	5'UTR	5571	intergenic_variant	Insertion	G>GCCTTTGTCC	1	V	-	-	2.4161e-06	6.3263e-05	MODIFIER	2022-05-28 04:49:18
23	5'UTR	5571	intergenic_variant	Insertion	G>GAACCTCC	1	V	-	-	2.4161e-06	6.3263e-05	MODIFIER	2022-05-28 04:49:18
23	5'UTR	5571	intergenic_variant	Deletion	GGTA>G	20	V	-	-	2.4161e-06	6.3263e-05	MODIFIER	2022-05-28 04:49:18
23	5'UTR	5571	intergenic_variant	Deletion	GGTAACAAACCAACCAACT>G	1	V	-	-	2.4161e-06	6.3263e-05	MODIFIER	2022-05-28 04:49:18
23	5'UTR	5571	intergenic_variant	Insertion	G>GCTT	2	V	-	-	2.4161e-06	6.3263e-05	MODIFIER	2022-05-28 04:49:18
23	5'UTR	5571	intergenic_variant	Insertion	G>GCACT	2	V	-	-	2.4161e-06	6.3263e-05	MODIFIER	2022-05-28 04:49:18
23	5'UTR	5571	intergenic_variant	Insertion	G>GCTC	1	V	-	-	2.4161e-06	6.3263e-05	MODIFIER	2022-05-28 04:49:18
23	5'UTR	5571	intergenic_variant	Indel	GGTA>T	2	V	-	-	2.4161e-06	6.3263e-05	MODIFIER	2022-05-28 04:49:18
23	5'UTR	5571	intergenic_variant	Indel	G>TC	1	V	-	-	2.4161e-06	6.3263e-05	MODIFIER	2022-05-28 04:49:18
23	5'UTR	5571	intergenic_variant	Insertion	G>GTGTGTCC	1	V	-	-	2.4161e-06	6.3263e-05	MODIFIER	2022-05-28 04:49:18
23	5'UTR	5571	intergenic_variant	Insertion	G>GCTCATC	1	V	-	-	2.4161e-06	6.3263e-05	MODIFIER	2022-05-28 04:49:18
23	5'UTR	5571	intergenic_variant	Insertion	G>GTCCT	2	V	-	-	2.4161e-06	6.3263e-05	MODIFIER	2022-05-28 04:49:18
23	5'UTR	5571	intergenic_variant	Insertion	G>GAGCCCTTGTCTCT	1	V	-	-	2.4161e-06	6.3263e-05	MODIFIER	2022-05-28 04:49:18
23	5'UTR	5571	intergenic_variant	Insertion	G>GTCGCTGTCC	1	V	-	-	2.4161e-06	6.3263e-05	MODIFIER	2022-05-28 04:49:18
23	5'UTR	5571	intergenic_variant	Insertion	G>GCGCCC	1	V	-	-	2.4161e-06	6.3263e-05	MODIFIER	2022-05-28 04:49:18
23	5'UTR	5571	intergenic_variant	Insertion	G>GTCCC	2	V	-	-	2.4161e-06	6.3263e-05	MODIFIER	2022-05-28 04:49:18
23	5'UTR	5571	intergenic_variant	Insertion	G>GCACTCTCAGC	1	V	-	-	2.4161e-06	6.3263e-05	MODIFIER	2022-05-28 04:49:18
23	5'UTR	5571	intergenic_variant	Insertion	G>GCTCTCGGT	1	V	-	-	2.4161e-06	6.3263e-05	MODIFIER	2022-05-28 04:49:18
23	5'UTR	5571	intergenic_variant	Deletion	GGTAA>G	67	V	-	-	2.4161e-06	6.3263e-05	MODIFIER	2022-05-28 04:49:18
23	5'UTR	5571	intergenic_variant	Insertion	G>GTCTCTTGC	1	V	-	-	2.4161e-06	6.3263e-05	MODIFIER	2022-05-28 04:49:18
23	5'UTR	5571	intergenic_variant	Insertion	G>GATTT	1	V	-	-	2.4161e-06	6.3263e-05	MODIFIER	2022-05-28 04:49:18
23	5'UTR	5571	intergenic_variant	Insertion	G>GTGCC	1	V	-	-	2.4161e-06	6.3263e-05	MODIFIER	2022-05-28 04:49:18
23	5'UTR	5571	intergenic_variant	Insertion	G>GCTCT	2	V	-	-	2.4161e-06	6.3263e-05	MODIFIER	2022-05-28 04:49:18
23	5'UTR	5571	intergenic_variant	Insertion	G>GTGCA	2	V	-	-	2.4161e-06	6.3263e-05	MODIFIER	2022-05-28 04:49:18
23	5'UTR	5571	intergenic_variant	Insertion	G>GATGT	1	V	-	-	2.4161e-06	6.3263e-05	MODIFIER	2022-05-28 04:49:18
23	5'UTR	5571	intergenic_variant	Insertion	G>GCTGTATGCT	1	V	-	-	2.4161e-06	6.3263e-05	MODIFIER	2022-05-28 04:49:18
23	5'UTR	5571	intergenic_variant	Insertion	G>GCCT	4	V	-	-	2.4161e-06	6.3263e-05	MODIFIER	2022-05-28 04:49:18
23	5'UTR	5571	intergenic_variant	Insertion	G>GTGA	1	V	-	-	2.4161e-06	6.3263e-05	MODIFIER	2022-05-28 04:49:18
23	5'UTR	5571	intergenic_variant	Insertion	G>GGTAACAAACCAACCAACTTTCGATCTCTTGTAGATCTGTTCTCTAAACGAACGCTTTCTTATTACAAATTGGGAGCTTCGCAGCGTGTAGCAGGTGATCCTGCCCAC	1	V	-	-	2.4161e-06	6.3263e-05	MODIFIER	2022-05-28 04:49:18
23	5'UTR	5571	intergenic_variant	Insertion	G>GCCC	1	V	-	-	2.4161e-06	6.3263e-05	MODIFIER	2022-05-28 04:49:18
23	5'UTR	5571	intergenic_variant	Insertion	G>GTCT	2	V	-	-	2.4161e-06	6.3263e-05	MODIFIER	2022-05-28 04:49:18
23	5'UTR	5571	intergenic_variant	Insertion	G>GCACAC	1	V	-	-	2.4161e-06	6.3263e-05	MODIFIER	2022-05-28 04:49:18
23	5'UTR	5571	intergenic_variant	Insertion	G>GTCTGTTT	1	V	-	-	2.4161e-06	6.3263e-05	MODIFIER	2022-05-28 04:49:18
23	5'UTR	5571	intergenic_variant	Insertion	G>GAGTATCACT	1	V	-	-	2.4161e-06	6.3263e-05	MODIFIER	2022-05-28 04:49:18
23	5'UTR	5571	intergenic_variant	Insertion	G>GTCG	1	V	-	-	2.4161e-06	6.3263e-05	MODIFIER	2022-05-28 04:49:18
23	5'UTR	5571	intergenic_variant	Insertion	G>GTCC	1	V	-	-	2.4161e-06	6.3263e-05	MODIFIER	2022-05-28 04:49:18
23	5'UTR	5571	intergenic_variant	Insertion	G>GCGGCAT	1	V	-	-	2.4161e-06	6.3263e-05	MODIFIER	2022-05-28 04:49:18
23	5'UTR	5571	intergenic_variant	Indel	G>ATC	5	V	-	-	2.4161e-06	6.3263e-05	MODIFIER	2022-05-28 04:49:18
23	5'UTR	5571	intergenic_variant	Indel	G>ATCTGTACTGCC	1	V	-	-	2.4161e-06	6.3263e-05	MODIFIER	2022-05-28 04:49:18
23	5'UTR	5571	intergenic_variant	Indel	GGTAA>T	3	V	-	-	2.4161e-06	6.3263e-05	MODIFIER	2022-05-28 04:49:18
23	5'UTR	5571	intergenic_variant	Insertion	G>GT	14	V	-	-	2.4161e-06	6.3263e-05	MODIFIER	2022-05-28 04:49:18
23	5'UTR	5571	intergenic_variant	Indel	G>ACG	1	V	-	-	2.4161e-06	6.3263e-05	MODIFIER	2022-05-28 04:49:18
23	5'UTR	5571	intergenic_variant	Insertion	G>GCAGAAGACGGCATACGAGATTGTGGTAC	2	V	-	-	2.4161e-06	6.3263e-05	MODIFIER	2022-05-28 04:49:18
23	5'UTR	5571	intergenic_variant	Insertion	G>GCGTT	1	V	-	-	2.4161e-06	6.3263e-05	MODIFIER	2022-05-28 04:49:18
23	5'UTR	5571	intergenic_variant	Insertion	G>GCGCT	1	V	-	-	2.4161e-06	6.3263e-05	MODIFIER	2022-05-28 04:49:18
23	5'UTR	5571	intergenic_variant	Indel	G>ACC	1	V	-	-	2.4161e-06	6.3263e-05	MODIFIER	2022-05-28 04:49:18
23	5'UTR	5571	intergenic_variant	Insertion	G>GCGCTC	1	V	-	-	2.4161e-06	6.3263e-05	MODIFIER	2022-05-28 04:49:18
23	5'UTR	5571	intergenic_variant	Insertion	G>GGTT	1	V	-	-	2.4161e-06	6.3263e-05	MODIFIER	2022-05-28 04:49:18
23	5'UTR	5571	intergenic_variant	Insertion	G>GC	43	V	-	-	2.4161e-06	6.3263e-05	MODIFIER	2022-05-28 04:49:18
23	5'UTR	5571	intergenic_variant	Insertion	G>GA	4	V	-	-	2.4161e-06	6.3263e-05	MODIFIER	2022-05-28 04:49:18
23	5'UTR	5571	intergenic_variant	Indel	G>ACT	1	V	-	-	2.4161e-06	6.3263e-05	MODIFIER	2022-05-28 04:49:18
23	5'UTR	5571	intergenic_variant	Insertion	G>GCGCC	1	V	-	-	2.4161e-06	6.3263e-05	MODIFIER	2022-05-28 04:49:18
23	5'UTR	5571	intergenic_variant	Insertion	G>GCGTC	2	V	-	-	2.4161e-06	6.3263e-05	MODIFIER	2022-05-28 04:49:18
23	5'UTR	5571	intergenic_variant	Indel	GGTAAC>A	1	V	-	-	2.4161e-06	6.3263e-05	MODIFIER	2022-05-28 04:49:18
23	5'UTR	5571	intergenic_variant	Indel	G>ATGCA	1	V	-	-	2.4161e-06	6.3263e-05	MODIFIER	2022-05-28 04:49:18
23	5'UTR	5571	intergenic_variant	Insertion	G>GCT	32	V	-	-	2.4161e-06	6.3263e-05	MODIFIER	2022-05-28 04:49:18
23	5'UTR	5571	intergenic_variant	Deletion	GGTAAC>G	9	V	-	-	2.4161e-06	6.3263e-05	MODIFIER	2022-05-28 04:49:18
23	5'UTR	5571	intergenic_variant	Insertion	G>GCTTC	1	V	-	-	2.4161e-06	6.3263e-05	MODIFIER	2022-05-28 04:49:18
23	5'UTR	5571	intergenic_variant	Insertion	G>GTAGTGGGATTGCTGGATTGAATAGTAGGTCTACTTTTAGTTCTTTTAAGGAATCTCCATACTGCATATTGTTTTCCATAGAGGTTGTACTCATTTATATTCCCACCAGCAGT	1	V	-	-	2.4161e-06	6.3263e-05	MODIFIER	2022-05-28 04:49:18
23	5'UTR	5571	intergenic_variant	Insertion	G>GCTCCTTCT	1	V	-	-	2.4161e-06	6.3263e-05	MODIFIER	2022-05-28 04:49:18
23	5'UTR	5571	intergenic_variant	Insertion	G>GCG	7	V	-	-	2.4161e-06	6.3263e-05	MODIFIER	2022-05-28 04:49:18
23	5'UTR	5571	intergenic_variant	Insertion	G>GTGCACTGAC	1	V	-	-	2.4161e-06	6.3263e-05	MODIFIER	2022-05-28 04:49:18
23	5'UTR	5571	intergenic_variant	Insertion	G>GCGTTTGACT	1	V	-	-	2.4161e-06	6.3263e-05	MODIFIER	2022-05-28 04:49:18
23	5'UTR	5571	intergenic_variant	Insertion	G>GCACGCTC	1	V	-	-	2.4161e-06	6.3263e-05	MODIFIER	2022-05-28 04:49:18
23	5'UTR	5571	intergenic_variant	Insertion	G>GCA	13	V	-	-	2.4161e-06	6.3263e-05	MODIFIER	2022-05-28 04:49:18
23	5'UTR	5571	intergenic_variant	Insertion	G>GACCCTCT	1	V	-	-	2.4161e-06	6.3263e-05	MODIFIER	2022-05-28 04:49:18
23	5'UTR	5571	intergenic_variant	SNP	G>C	2312	V	-	-	2.4161e-06	6.3263e-05	MODIFIER	2022-05-28 04:49:18
23	5'UTR	5571	intergenic_variant	SNP	G>A	1055	V	-	-	2.4161e-06	6.3263e-05	MODIFIER	2022-05-28 04:49:18
23	5'UTR	5571	intergenic_variant	Insertion	G>GCAT	1	V	-	-	2.4161e-06	6.3263e-05	MODIFIER	2022-05-28 04:49:18
23	5'UTR	5571	intergenic_variant	SNP	G>D	1	V	-	-	2.4161e-06	6.3263e-05	MODIFIER	2022-05-28 04:49:18
23	5'UTR	5571	intergenic_variant	Insertion	G>GCCTGCTT	1	V	-	-	2.4161e-06	6.3263e-05	MODIFIER	2022-05-28 04:49:18
23	5'UTR	5571	intergenic_variant	SNP	G>K	21	V	-	-	2.4161e-06	6.3263e-05	MODIFIER	2022-05-28 04:49:18
23	5'UTR	5571	intergenic_variant	Insertion	G>GCGCTCTCC	1	V	-	-	2.4161e-06	6.3263e-05	MODIFIER	2022-05-28 04:49:18
23	5'UTR	5571	intergenic_variant	SNP	G>M	7	V	-	-	2.4161e-06	6.3263e-05	MODIFIER	2022-05-28 04:49:18
23	5'UTR	5571	intergenic_variant	SNP	G>R	29	V	-	-	2.4161e-06	6.3263e-05	MODIFIER	2022-05-28 04:49:18
23	5'UTR	5571	intergenic_variant	SNP	G>S	15	V	-	-	2.4161e-06	6.3263e-05	MODIFIER	2022-05-28 04:49:18
23	5'UTR	5571	intergenic_variant	Insertion	G>GCAC	2	V	-	-	2.4161e-06	6.3263e-05	MODIFIER	2022-05-28 04:49:18
23	5'UTR	5571	intergenic_variant	SNP	G>V	4	V	-	-	2.4161e-06	6.3263e-05	MODIFIER	2022-05-28 04:49:18
23	5'UTR	5571	intergenic_variant	SNP	G>T	1514	V	-	-	2.4161e-06	6.3263e-05	MODIFIER	2022-05-28 04:49:18
23	5'UTR	5571	intergenic_variant	SNP	G>Y	2	V	-	-	2.4161e-06	6.3263e-05	MODIFIER	2022-05-28 04:49:18
23	5'UTR	5571	intergenic_variant	Insertion	G>GCACTT	1	V	-	-	2.4161e-06	6.3263e-05	MODIFIER	2022-05-28 04:49:18
23	5'UTR	5571	intergenic_variant	Insertion	G>GCTTCCC	1	V	-	-	2.4161e-06	6.3263e-05	MODIFIER	2022-05-28 04:49:18
23	5'UTR	5571	intergenic_variant	Insertion	G>GCCGCTGTTCT	1	V	-	-	2.4161e-06	6.3263e-05	MODIFIER	2022-05-28 04:49:18
23	5'UTR	5571	intergenic_variant	Insertion	G>GGCTCTCGCT	1	V	-	-	2.4161e-06	6.3263e-05	MODIFIER	2022-05-28 04:49:18
23	5'UTR	5571	intergenic_variant	Deletion	GGTAACA>G	20	V	-	-	2.4161e-06	6.3263e-05	MODIFIER	2022-05-28 04:49:18
23	5'UTR	5571	intergenic_variant	Insertion	G>GCGCCTGTC	1	V	-	-	2.4161e-06	6.3263e-05	MODIFIER	2022-05-28 04:49:18
23	5'UTR	5571	intergenic_variant	Insertion	G>GCGTCCTGCT	1	V	-	-	2.4161e-06	6.3263e-05	MODIFIER	2022-05-28 04:49:18
23	5'UTR	5571	intergenic_variant	Insertion	G>GAACTCTGC	1	V	-	-	2.4161e-06	6.3263e-05	MODIFIER	2022-05-28 04:49:18
23	5'UTR	5571	intergenic_variant	Indel	G>ACGCGC	1	V	-	-	2.4161e-06	6.3263e-05	MODIFIER	2022-05-28 04:49:18
23	5'UTR	5571	intergenic_variant	Insertion	G>GCTCCT	1	V	-	-	2.4161e-06	6.3263e-05	MODIFIER	2022-05-28 04:49:18
23	5'UTR	5571	intergenic_variant	Indel	G>ACACTC	1	V	-	-	2.4161e-06	6.3263e-05	MODIFIER	2022-05-28 04:49:18
23	5'UTR	5571	intergenic_variant	Indel	G>AC	5	V	-	-	2.4161e-06	6.3263e-05	MODIFIER	2022-05-28 04:49:18
23	5'UTR	5571	intergenic_variant	Insertion	G>GCGTTCGGCT	1	V	-	-	2.4161e-06	6.3263e-05	MODIFIER	2022-05-28 04:49:18
23	5'UTR	5571	intergenic_variant	Indel	G>AT	1	V	-	-	2.4161e-06	6.3263e-05	MODIFIER	2022-05-28 04:49:18
23	5'UTR	5571	intergenic_variant	Insertion	G>GCGTTT	1	V	-	-	2.4161e-06	6.3263e-05	MODIFIER	2022-05-28 04:49:18
23	5'UTR	5571	intergenic_variant	Insertion	G>GCTGC	1	V	-	-	2.4161e-06	6.3263e-05	MODIFIER	2022-05-28 04:49:18
23	5'UTR	5571	intergenic_variant	Insertion	G>GTCGCCCCCC	1	V	-	-	2.4161e-06	6.3263e-05	MODIFIER	2022-05-28 04:49:18
23	5'UTR	5571	intergenic_variant	Insertion	G>GCTGCT	1	V	-	-	2.4161e-06	6.3263e-05	MODIFIER	2022-05-28 04:49:18
23	5'UTR	5571	intergenic_variant	Insertion	G>GCCCCC	1	V	-	-	2.4161e-06	6.3263e-05	MODIFIER	2022-05-28 04:49:18
23	5'UTR	5571	intergenic_variant	Indel	G>TTCCTCATCATTCAATC	2	V	-	-	2.4161e-06	6.3263e-05	MODIFIER	2022-05-28 04:49:18
23	5'UTR	5571	intergenic_variant	Insertion	G>GCCTGC	1	V	-	-	2.4161e-06	6.3263e-05	MODIFIER	2022-05-28 04:49:18
23	5'UTR	5571	intergenic_variant	Insertion	G>GTGGC	1	V	-	-	2.4161e-06	6.3263e-05	MODIFIER	2022-05-28 04:49:18
23	5'UTR	5571	intergenic_variant	Insertion	G>GCCCC	1	V	-	-	2.4161e-06	6.3263e-05	MODIFIER	2022-05-28 04:49:18
23	5'UTR	5571	intergenic_variant	Insertion	G>GCATGCTTC	1	V	-	-	2.4161e-06	6.3263e-05	MODIFIER	2022-05-28 04:49:18
23	5'UTR	5571	intergenic_variant	Insertion	G>GTGTACTCCC	1	V	-	-	2.4161e-06	6.3263e-05	MODIFIER	2022-05-28 04:49:18
23	5'UTR	5571	intergenic_variant	Deletion	GGTAACAAACCAACCAACTTTCGATCT>G	2	V	-	-	2.4161e-06	6.3263e-05	MODIFIER	2022-05-28 04:49:18
23	5'UTR	5571	intergenic_variant	Insertion	G>GCTGCC	1	V	-	-	2.4161e-06	6.3263e-05	MODIFIER	2022-05-28 04:49:18
23	5'UTR	5571	intergenic_variant	Insertion	G>GTGCCT	1	V	-	-	2.4161e-06	6.3263e-05	MODIFIER	2022-05-28 04:49:18
23	5'UTR	5571	intergenic_variant	Insertion	G>GCATTGCA	1	V	-	-	2.4161e-06	6.3263e-05	MODIFIER	2022-05-28 04:49:18
23	5'UTR	5571	intergenic_variant	Insertion	G>GTGCTT	1	V	-	-	2.4161e-06	6.3263e-05	MODIFIER	2022-05-28 04:49:18
23	5'UTR	5571	intergenic_variant	Insertion	G>GAC	1	V	-	-	2.4161e-06	6.3263e-05	MODIFIER	2022-05-28 04:49:18
23	5'UTR	5571	intergenic_variant	Deletion	GGTAACAAA>G	4	V	-	-	2.4161e-06	6.3263e-05	MODIFIER	2022-05-28 04:49:18
23	5'UTR	5571	intergenic_variant	Deletion	GGTAACAA>G	9	V	-	-	2.4161e-06	6.3263e-05	MODIFIER	2022-05-28 04:49:18
23	5'UTR	5571	intergenic_variant	Insertion	G>GTG	2	V	-	-	2.4161e-06	6.3263e-05	MODIFIER	2022-05-28 04:49:18
23	5'UTR	5571	intergenic_variant	Insertion	G>GGGCT	1	V	-	-	2.4161e-06	6.3263e-05	MODIFIER	2022-05-28 04:49:18
23	5'UTR	5571	intergenic_variant	Insertion	G>GCGCACCCGC	1	V	-	-	2.4161e-06	6.3263e-05	MODIFIER	2022-05-28 04:49:18
23	5'UTR	5571	intergenic_variant	Insertion	G>GTC	7	V	-	-	2.4161e-06	6.3263e-05	MODIFIER	2022-05-28 04:49:18
23	5'UTR	5571	intergenic_variant	Insertion	G>GCTTGCTT	1	V	-	-	2.4161e-06	6.3263e-05	MODIFIER	2022-05-28 04:49:18
23	5'UTR	5571	intergenic_variant	Insertion	G>GCCGTCA	1	V	-	-	2.4161e-06	6.3263e-05	MODIFIER	2022-05-28 04:49:18
23	5'UTR	5571	intergenic_variant	Insertion	G>GCGC	3	V	-	-	2.4161e-06	6.3263e-05	MODIFIER	2022-05-28 04:49:18
23	5'UTR	5571	intergenic_variant	Indel	GGTAACAA>T	1	V	-	-	2.4161e-06	6.3263e-05	MODIFIER	2022-05-28 04:49:18
23	5'UTR	5571	intergenic_variant	Insertion	G>GCGCCT	2	V	-	-	2.4161e-06	6.3263e-05	MODIFIER	2022-05-28 04:49:18
23	5'UTR	5571	intergenic_variant	Insertion	G>GCGGCT	1	V	-	-	2.4161e-06	6.3263e-05	MODIFIER	2022-05-28 04:49:18
23	5'UTR	5571	intergenic_variant	Insertion	G>GTGT	1	V	-	-	2.4161e-06	6.3263e-05	MODIFIER	2022-05-28 04:49:18
23	5'UTR	5571	intergenic_variant	Indel	G>TGGCC	1	V	-	-	2.4161e-06	6.3263e-05	MODIFIER	2022-05-28 04:49:18
23	5'UTR	5571	intergenic_variant	Insertion	G>GCGCCTCTCT	1	V	-	-	2.4161e-06	6.3263e-05	MODIFIER	2022-05-28 04:49:18
23	5'UTR	5571	intergenic_variant	Insertion	G>GGACT	1	V	-	-	2.4161e-06	6.3263e-05	MODIFIER	2022-05-28 04:49:18
23	5'UTR	5571	intergenic_variant	Insertion	G>GTGC	2	V	-	-	2.4161e-06	6.3263e-05	MODIFIER	2022-05-28 04:49:18
23	5'UTR	5571	intergenic_variant	Insertion	G>GCC	14	V	-	-	2.4161e-06	6.3263e-05	MODIFIER	2022-05-28 04:49:18
23	5'UTR	5571	intergenic_variant	Insertion	G>GCATG	1	V	-	-	2.4161e-06	6.3263e-05	MODIFIER	2022-05-28 04:49:18
23	5'UTR	5571	intergenic_variant	Deletion	GGT>G	185	V	-	-	2.4161e-06	6.3263e-05	MODIFIER	2022-05-28 04:49:18
23	5'UTR	5571	intergenic_variant	Insertion	G>GCACGCC	2	V	-	-	2.4161e-06	6.3263e-05	MODIFIER	2022-05-28 04:49:18
23	5'UTR	5571	intergenic_variant	Indel	GGT>A	7	V	-	-	2.4161e-06	6.3263e-05	MODIFIER	2022-05-28 04:49:18
23	5'UTR	5571	intergenic_variant	Insertion	G>GCGGC	1	V	-	-	2.4161e-06	6.3263e-05	MODIFIER	2022-05-28 04:49:18
23	5'UTR	5571	intergenic_variant	Insertion	G>GCATCCTC	1	V	-	-	2.4161e-06	6.3263e-05	MODIFIER	2022-05-28 04:49:18
23	5'UTR	5571	intergenic_variant	Insertion	G>GCACTCT	1	V	-	-	2.4161e-06	6.3263e-05	MODIFIER	2022-05-28 04:49:18
23	5'UTR	5571	intergenic_variant	Indel	G>TCGTC	1	V	-	-	2.4161e-06	6.3263e-05	MODIFIER	2022-05-28 04:49:18
23	5'UTR	5571	intergenic_variant	Deletion	GGTAACAAACCAACCAAC>G	1	V	-	-	2.4161e-06	6.3263e-05	MODIFIER	2022-05-28 04:49:18
23	5'UTR	5571	intergenic_variant	Insertion	G>GTCTT	1	V	-	-	2.4161e-06	6.3263e-05	MODIFIER	2022-05-28 04:49:18
23	5'UTR	5571	intergenic_variant	Insertion	G>GCGCCTGGCT	1	V	-	-	2.4161e-06	6.3263e-05	MODIFIER	2022-05-28 04:49:18
23	5'UTR	5571	intergenic_variant	Insertion	G>GCATCCCGCT	1	V	-	-	2.4161e-06	6.3263e-05	MODIFIER	2022-05-28 04:49:18
23	5'UTR	5571	intergenic_variant	Insertion	G>GTGCTCTCGCT	1	V	-	-	2.4161e-06	6.3263e-05	MODIFIER	2022-05-28 04:49:18
23	5'UTR	5571	intergenic_variant	Insertion	G>GCCTCTCC	1	V	-	-	2.4161e-06	6.3263e-05	MODIFIER	2022-05-28 04:49:18
23	5'UTR	5571	intergenic_variant	Indel	G>TCC	1	V	-	-	2.4161e-06	6.3263e-05	MODIFIER	2022-05-28 04:49:18
23	5'UTR	5571	intergenic_variant	Deletion	GGTAACAAAC>G	2	V	-	-	2.4161e-06	6.3263e-05	MODIFIER	2022-05-28 04:49:18
23	5'UTR	5571	intergenic_variant	Insertion	G>GTCTG	2	V	-	-	2.4161e-06	6.3263e-05	MODIFIER	2022-05-28 04:49:18
23	5'UTR	5571	intergenic_variant	Indel	G>TCCGTTTTAC	1	V	-	-	2.4161e-06	6.3263e-05	MODIFIER	2022-05-28 04:49:18
23	5'UTR	5571	intergenic_variant	Insertion	G>GCTGCCCTCC	1	V	-	-	2.4161e-06	6.3263e-05	MODIFIER	2022-05-28 04:49:18
24	5'UTR	6419	intergenic_variant	Insertion	G>GCGTCTGACAA	1	IV	-	-	1.4951e-06	7.4726e-05	MODIFIER	2022-05-28 04:49:18
24	5'UTR	6419	intergenic_variant	Insertion	G>GCAAGGAAGACCT	1	IV	-	-	1.4951e-06	7.4726e-05	MODIFIER	2022-05-28 04:49:18
24	5'UTR	6419	intergenic_variant	Indel	G>TGTCCTTCTC	1	IV	-	-	1.4951e-06	7.4726e-05	MODIFIER	2022-05-28 04:49:18
24	5'UTR	6419	intergenic_variant	Insertion	G>GCTT	6	IV	-	-	1.4951e-06	7.4726e-05	MODIFIER	2022-05-28 04:49:18
24	5'UTR	6419	intergenic_variant	Indel	GTAACAAACCAACCAACTTTCGATCTCT>R	1	IV	-	-	1.4951e-06	7.4726e-05	MODIFIER	2022-05-28 04:49:18
24	5'UTR	6419	intergenic_variant	Insertion	G>GAAC	1	IV	-	-	1.4951e-06	7.4726e-05	MODIFIER	2022-05-28 04:49:18
24	5'UTR	6419	intergenic_variant	Insertion	G>GCTCGGCGCCC	1	IV	-	-	1.4951e-06	7.4726e-05	MODIFIER	2022-05-28 04:49:18
24	5'UTR	6419	intergenic_variant	Indel	GTAACAA>T	5	IV	-	-	1.4951e-06	7.4726e-05	MODIFIER	2022-05-28 04:49:18
24	5'UTR	6419	intergenic_variant	Insertion	G>GCTC	7	IV	-	-	1.4951e-06	7.4726e-05	MODIFIER	2022-05-28 04:49:18
24	5'UTR	6419	intergenic_variant	Indel	GTAAC>A	5	IV	-	-	1.4951e-06	7.4726e-05	MODIFIER	2022-05-28 04:49:18
24	5'UTR	6419	intergenic_variant	Deletion	GTAAC>G	27	IV	-	-	1.4951e-06	7.4726e-05	MODIFIER	2022-05-28 04:49:18
24	5'UTR	6419	intergenic_variant	Indel	G>TC	1	IV	-	-	1.4951e-06	7.4726e-05	MODIFIER	2022-05-28 04:49:18
24	5'UTR	6419	intergenic_variant	Deletion	GT>G	41	IV	-	-	1.4951e-06	7.4726e-05	MODIFIER	2022-05-28 04:49:18
24	5'UTR	6419	intergenic_variant	Deletion	GTAACAA>G	21	IV	-	-	1.4951e-06	7.4726e-05	MODIFIER	2022-05-28 04:49:18
24	5'UTR	6419	intergenic_variant	Insertion	G>GCCCC	2	IV	-	-	1.4951e-06	7.4726e-05	MODIFIER	2022-05-28 04:49:18
24	5'UTR	6419	intergenic_variant	Insertion	G>GTCTTGCTC	1	IV	-	-	1.4951e-06	7.4726e-05	MODIFIER	2022-05-28 04:49:18
24	5'UTR	6419	intergenic_variant	Deletion	GTAACAAACC>G	1	IV	-	-	1.4951e-06	7.4726e-05	MODIFIER	2022-05-28 04:49:18
24	5'UTR	6419	intergenic_variant	Insertion	G>GTTGTC	1	IV	-	-	1.4951e-06	7.4726e-05	MODIFIER	2022-05-28 04:49:18
24	5'UTR	6419	intergenic_variant	Insertion	G>GCTCTCTCCC	1	IV	-	-	1.4951e-06	7.4726e-05	MODIFIER	2022-05-28 04:49:18
24	5'UTR	6419	intergenic_variant	Indel	G>TCCTCACTC	1	IV	-	-	1.4951e-06	7.4726e-05	MODIFIER	2022-05-28 04:49:18
24	5'UTR	6419	intergenic_variant	Insertion	G>GCTCC	2	IV	-	-	1.4951e-06	7.4726e-05	MODIFIER	2022-05-28 04:49:18
24	5'UTR	6419	intergenic_variant	Indel	G>AACGC	1	IV	-	-	1.4951e-06	7.4726e-05	MODIFIER	2022-05-28 04:49:18
24	5'UTR	6419	intergenic_variant	Insertion	G>GCTCACTCAC	1	IV	-	-	1.4951e-06	7.4726e-05	MODIFIER	2022-05-28 04:49:18
24	5'UTR	6419	intergenic_variant	Indel	G>AATGGGCGCCCATCTCCAGAGTTGGAGGC	1	IV	-	-	1.4951e-06	7.4726e-05	MODIFIER	2022-05-28 04:49:18
24	5'UTR	6419	intergenic_variant	Insertion	G>GATTG	1	IV	-	-	1.4951e-06	7.4726e-05	MODIFIER	2022-05-28 04:49:18
24	5'UTR	6419	intergenic_variant	Insertion	G>GCCT	1	IV	-	-	1.4951e-06	7.4726e-05	MODIFIER	2022-05-28 04:49:18
24	5'UTR	6419	intergenic_variant	Insertion	G>GCTTTTACGC	1	IV	-	-	1.4951e-06	7.4726e-05	MODIFIER	2022-05-28 04:49:18
24	5'UTR	6419	intergenic_variant	Insertion	G>GCCC	3	IV	-	-	1.4951e-06	7.4726e-05	MODIFIER	2022-05-28 04:49:18
24	5'UTR	6419	intergenic_variant	Insertion	G>GCCCCCAC	1	IV	-	-	1.4951e-06	7.4726e-05	MODIFIER	2022-05-28 04:49:18
24	5'UTR	6419	intergenic_variant	Insertion	G>GGCGC	1	IV	-	-	1.4951e-06	7.4726e-05	MODIFIER	2022-05-28 04:49:18
24	5'UTR	6419	intergenic_variant	SNP	G>Y	2	IV	-	-	1.4951e-06	7.4726e-05	MODIFIER	2022-05-28 04:49:18
24	5'UTR	6419	intergenic_variant	Indel	G>YGC	1	IV	-	-	1.4951e-06	7.4726e-05	MODIFIER	2022-05-28 04:49:18
24	5'UTR	6419	intergenic_variant	Insertion	G>GGCC	2	IV	-	-	1.4951e-06	7.4726e-05	MODIFIER	2022-05-28 04:49:18
24	5'UTR	6419	intergenic_variant	Indel	GT>A	3	IV	-	-	1.4951e-06	7.4726e-05	MODIFIER	2022-05-28 04:49:18
24	5'UTR	6419	intergenic_variant	Insertion	G>GGCCTTACTC	1	IV	-	-	1.4951e-06	7.4726e-05	MODIFIER	2022-05-28 04:49:18
24	5'UTR	6419	intergenic_variant	Insertion	G>GGACTC	1	IV	-	-	1.4951e-06	7.4726e-05	MODIFIER	2022-05-28 04:49:18
24	5'UTR	6419	intergenic_variant	Insertion	G>GCTCTT	1	IV	-	-	1.4951e-06	7.4726e-05	MODIFIER	2022-05-28 04:49:18
24	5'UTR	6419	intergenic_variant	Deletion	GTAA>G	55	IV	-	-	1.4951e-06	7.4726e-05	MODIFIER	2022-05-28 04:49:18
24	5'UTR	6419	intergenic_variant	Insertion	G>GAGCAGTGCTGACTCAACTCAGGCC	1	IV	-	-	1.4951e-06	7.4726e-05	MODIFIER	2022-05-28 04:49:18
24	5'UTR	6419	intergenic_variant	Insertion	G>GT	3	IV	-	-	1.4951e-06	7.4726e-05	MODIFIER	2022-05-28 04:49:18
24	5'UTR	6419	intergenic_variant	Insertion	G>GCCTC	1	IV	-	-	1.4951e-06	7.4726e-05	MODIFIER	2022-05-28 04:49:18
24	5'UTR	6419	intergenic_variant	Indel	G>ACC	1	IV	-	-	1.4951e-06	7.4726e-05	MODIFIER	2022-05-28 04:49:18
24	5'UTR	6419	intergenic_variant	Insertion	G>GG	2	IV	-	-	1.4951e-06	7.4726e-05	MODIFIER	2022-05-28 04:49:18
24	5'UTR	6419	intergenic_variant	Insertion	G>GGTT	1	IV	-	-	1.4951e-06	7.4726e-05	MODIFIER	2022-05-28 04:49:18
24	5'UTR	6419	intergenic_variant	Insertion	G>GC	6	IV	-	-	1.4951e-06	7.4726e-05	MODIFIER	2022-05-28 04:49:18
24	5'UTR	6419	intergenic_variant	Insertion	G>GA	3	IV	-	-	1.4951e-06	7.4726e-05	MODIFIER	2022-05-28 04:49:18
24	5'UTR	6419	intergenic_variant	Insertion	G>GCGTA	1	IV	-	-	1.4951e-06	7.4726e-05	MODIFIER	2022-05-28 04:49:18
24	5'UTR	6419	intergenic_variant	Insertion	G>GCT	1	IV	-	-	1.4951e-06	7.4726e-05	MODIFIER	2022-05-28 04:49:18
24	5'UTR	6419	intergenic_variant	Insertion	G>GCTCTTTCGC	1	IV	-	-	1.4951e-06	7.4726e-05	MODIFIER	2022-05-28 04:49:18
24	5'UTR	6419	intergenic_variant	Insertion	G>GCTTA	1	IV	-	-	1.4951e-06	7.4726e-05	MODIFIER	2022-05-28 04:49:18
24	5'UTR	6419	intergenic_variant	Insertion	G>GACCTGT	1	IV	-	-	1.4951e-06	7.4726e-05	MODIFIER	2022-05-28 04:49:18
24	5'UTR	6419	intergenic_variant	Indel	G>TCCAC	1	IV	-	-	1.4951e-06	7.4726e-05	MODIFIER	2022-05-28 04:49:18
24	5'UTR	6419	intergenic_variant	Insertion	G>GACTC	2	IV	-	-	1.4951e-06	7.4726e-05	MODIFIER	2022-05-28 04:49:18
24	5'UTR	6419	intergenic_variant	Indel	G>TGGCTC	1	IV	-	-	1.4951e-06	7.4726e-05	MODIFIER	2022-05-28 04:49:18
24	5'UTR	6419	intergenic_variant	Indel	GTAA>T	2	IV	-	-	1.4951e-06	7.4726e-05	MODIFIER	2022-05-28 04:49:18
24	5'UTR	6419	intergenic_variant	Insertion	G>GTAACAAACCAACCAACTTTCGATCTCTTGTAGATCTGTTCTCTAAACGAACTAAATAT	1	IV	-	-	1.4951e-06	7.4726e-05	MODIFIER	2022-05-28 04:49:18
24	5'UTR	6419	intergenic_variant	Insertion	G>GCA	1	IV	-	-	1.4951e-06	7.4726e-05	MODIFIER	2022-05-28 04:49:18
24	5'UTR	6419	intergenic_variant	Indel	GTAACA>T	13	IV	-	-	1.4951e-06	7.4726e-05	MODIFIER	2022-05-28 04:49:18
24	5'UTR	6419	intergenic_variant	SNP	G>B	2	IV	-	-	1.4951e-06	7.4726e-05	MODIFIER	2022-05-28 04:49:18
24	5'UTR	6419	intergenic_variant	SNP	G>C	3373	IV	-	-	1.4951e-06	7.4726e-05	MODIFIER	2022-05-28 04:49:18
24	5'UTR	6419	intergenic_variant	SNP	G>A	1140	IV	-	-	1.4951e-06	7.4726e-05	MODIFIER	2022-05-28 04:49:18
24	5'UTR	6419	intergenic_variant	Indel	G>TGCAC	1	IV	-	-	1.4951e-06	7.4726e-05	MODIFIER	2022-05-28 04:49:18
24	5'UTR	6419	intergenic_variant	Indel	G>TTC	1	IV	-	-	1.4951e-06	7.4726e-05	MODIFIER	2022-05-28 04:49:18
24	5'UTR	6419	intergenic_variant	SNP	G>K	16	IV	-	-	1.4951e-06	7.4726e-05	MODIFIER	2022-05-28 04:49:18
24	5'UTR	6419	intergenic_variant	SNP	G>M	6	IV	-	-	1.4951e-06	7.4726e-05	MODIFIER	2022-05-28 04:49:18
24	5'UTR	6419	intergenic_variant	SNP	G>R	18	IV	-	-	1.4951e-06	7.4726e-05	MODIFIER	2022-05-28 04:49:18
24	5'UTR	6419	intergenic_variant	SNP	G>S	53	IV	-	-	1.4951e-06	7.4726e-05	MODIFIER	2022-05-28 04:49:18
24	5'UTR	6419	intergenic_variant	Insertion	G>GCTATC	1	IV	-	-	1.4951e-06	7.4726e-05	MODIFIER	2022-05-28 04:49:18
24	5'UTR	6419	intergenic_variant	SNP	G>V	9	IV	-	-	1.4951e-06	7.4726e-05	MODIFIER	2022-05-28 04:49:18
24	5'UTR	6419	intergenic_variant	SNP	G>W	1	IV	-	-	1.4951e-06	7.4726e-05	MODIFIER	2022-05-28 04:49:18
24	5'UTR	6419	intergenic_variant	SNP	G>T	1328	IV	-	-	1.4951e-06	7.4726e-05	MODIFIER	2022-05-28 04:49:18
24	5'UTR	6419	intergenic_variant	Insertion	G>GCCCGCCCCC	1	IV	-	-	1.4951e-06	7.4726e-05	MODIFIER	2022-05-28 04:49:18
24	5'UTR	6419	intergenic_variant	Insertion	G>GACTCTTAC	1	IV	-	-	1.4951e-06	7.4726e-05	MODIFIER	2022-05-28 04:49:18
24	5'UTR	6419	intergenic_variant	Insertion	G>GGCAC	1	IV	-	-	1.4951e-06	7.4726e-05	MODIFIER	2022-05-28 04:49:18
24	5'UTR	6419	intergenic_variant	Indel	G>ACTCAATAC	1	IV	-	-	1.4951e-06	7.4726e-05	MODIFIER	2022-05-28 04:49:18
24	5'UTR	6419	intergenic_variant	Deletion	GTA>G	72	IV	-	-	1.4951e-06	7.4726e-05	MODIFIER	2022-05-28 04:49:18
24	5'UTR	6419	intergenic_variant	Indel	G>AGATTTT	1	IV	-	-	1.4951e-06	7.4726e-05	MODIFIER	2022-05-28 04:49:18
24	5'UTR	6419	intergenic_variant	Insertion	G>GGCTGCTCCC	1	IV	-	-	1.4951e-06	7.4726e-05	MODIFIER	2022-05-28 04:49:18
24	5'UTR	6419	intergenic_variant	Insertion	G>GCTGGCAA	1	IV	-	-	1.4951e-06	7.4726e-05	MODIFIER	2022-05-28 04:49:18
24	5'UTR	6419	intergenic_variant	Insertion	G>GTGGTGTT	1	IV	-	-	1.4951e-06	7.4726e-05	MODIFIER	2022-05-28 04:49:18
24	5'UTR	6419	intergenic_variant	Insertion	G>GTAA	1	IV	-	-	1.4951e-06	7.4726e-05	MODIFIER	2022-05-28 04:49:18
24	5'UTR	6419	intergenic_variant	Indel	G>AGAGATATTT	1	IV	-	-	1.4951e-06	7.4726e-05	MODIFIER	2022-05-28 04:49:18
24	5'UTR	6419	intergenic_variant	Indel	G>AA	1	IV	-	-	1.4951e-06	7.4726e-05	MODIFIER	2022-05-28 04:49:18
24	5'UTR	6419	intergenic_variant	Indel	G>AC	2	IV	-	-	1.4951e-06	7.4726e-05	MODIFIER	2022-05-28 04:49:18
24	5'UTR	6419	intergenic_variant	Insertion	G>GCTGTGCAC	1	IV	-	-	1.4951e-06	7.4726e-05	MODIFIER	2022-05-28 04:49:18
24	5'UTR	6419	intergenic_variant	Insertion	G>GAGGTGGCATTTGAACTGAGACCAGCTATGTTTGAACTGAGGCTTGGATT	1	IV	-	-	1.4951e-06	7.4726e-05	MODIFIER	2022-05-28 04:49:18
24	5'UTR	6419	intergenic_variant	Insertion	G>GCCGCCCT	1	IV	-	-	1.4951e-06	7.4726e-05	MODIFIER	2022-05-28 04:49:18
24	5'UTR	6419	intergenic_variant	Indel	G>AGCT	1	IV	-	-	1.4951e-06	7.4726e-05	MODIFIER	2022-05-28 04:49:18
24	5'UTR	6419	intergenic_variant	Indel	G>TTCAC	1	IV	-	-	1.4951e-06	7.4726e-05	MODIFIER	2022-05-28 04:49:18
24	5'UTR	6419	intergenic_variant	Insertion	G>GCTGC	1	IV	-	-	1.4951e-06	7.4726e-05	MODIFIER	2022-05-28 04:49:18
24	5'UTR	6419	intergenic_variant	Insertion	G>GCTCCGTA	1	IV	-	-	1.4951e-06	7.4726e-05	MODIFIER	2022-05-28 04:49:18
24	5'UTR	6419	intergenic_variant	Indel	GTA>T	60	IV	-	-	1.4951e-06	7.4726e-05	MODIFIER	2022-05-28 04:49:18
24	5'UTR	6419	intergenic_variant	Insertion	G>GCTGCT	1	IV	-	-	1.4951e-06	7.4726e-05	MODIFIER	2022-05-28 04:49:18
24	5'UTR	6419	intergenic_variant	Insertion	G>GGCTTGCT	1	IV	-	-	1.4951e-06	7.4726e-05	MODIFIER	2022-05-28 04:49:18
24	5'UTR	6419	intergenic_variant	Insertion	G>GCTGCC	1	IV	-	-	1.4951e-06	7.4726e-05	MODIFIER	2022-05-28 04:49:18
24	5'UTR	6419	intergenic_variant	Insertion	G>GCTTAT	1	IV	-	-	1.4951e-06	7.4726e-05	MODIFIER	2022-05-28 04:49:18
24	5'UTR	6419	intergenic_variant	Deletion	GTAACA>G	16	IV	-	-	1.4951e-06	7.4726e-05	MODIFIER	2022-05-28 04:49:18
24	5'UTR	6419	intergenic_variant	Insertion	G>GAC	2	IV	-	-	1.4951e-06	7.4726e-05	MODIFIER	2022-05-28 04:49:18
24	5'UTR	6419	intergenic_variant	Insertion	G>GTT	1	IV	-	-	1.4951e-06	7.4726e-05	MODIFIER	2022-05-28 04:49:18
24	5'UTR	6419	intergenic_variant	Indel	G>ACTT	1	IV	-	-	1.4951e-06	7.4726e-05	MODIFIER	2022-05-28 04:49:18
24	5'UTR	6419	intergenic_variant	Deletion	GTAACAAACCAACCAACTTTCGATCTCTTGTAGATCTGTTCTCTAAACGAACTTTAAAAT>G	1	IV	-	-	1.4951e-06	7.4726e-05	MODIFIER	2022-05-28 04:49:18
24	5'UTR	6419	intergenic_variant	Insertion	G>GGCTCTCTTCT	1	IV	-	-	1.4951e-06	7.4726e-05	MODIFIER	2022-05-28 04:49:18
24	5'UTR	6419	intergenic_variant	Indel	G>TGGCAC	1	IV	-	-	1.4951e-06	7.4726e-05	MODIFIER	2022-05-28 04:49:18
24	5'UTR	6419	intergenic_variant	Insertion	G>GCGCTCTGGTCTCT	1	IV	-	-	1.4951e-06	7.4726e-05	MODIFIER	2022-05-28 04:49:18
24	5'UTR	6419	intergenic_variant	Deletion	GTAACAAACCAACCAACT>G	1	IV	-	-	1.4951e-06	7.4726e-05	MODIFIER	2022-05-28 04:49:18
24	5'UTR	6419	intergenic_variant	Indel	G>ACTC	1	IV	-	-	1.4951e-06	7.4726e-05	MODIFIER	2022-05-28 04:49:18
24	5'UTR	6419	intergenic_variant	Insertion	G>GGTGC	1	IV	-	-	1.4951e-06	7.4726e-05	MODIFIER	2022-05-28 04:49:18
24	5'UTR	6419	intergenic_variant	Insertion	G>GCTCCTTC	1	IV	-	-	1.4951e-06	7.4726e-05	MODIFIER	2022-05-28 04:49:18
24	5'UTR	6419	intergenic_variant	Indel	G>TATCC	1	IV	-	-	1.4951e-06	7.4726e-05	MODIFIER	2022-05-28 04:49:18
24	5'UTR	6419	intergenic_variant	Insertion	G>GGCTG	1	IV	-	-	1.4951e-06	7.4726e-05	MODIFIER	2022-05-28 04:49:18
24	5'UTR	6419	intergenic_variant	Insertion	G>GCTCAC	3	IV	-	-	1.4951e-06	7.4726e-05	MODIFIER	2022-05-28 04:49:18
24	5'UTR	6419	intergenic_variant	Insertion	G>GGGCTT	1	IV	-	-	1.4951e-06	7.4726e-05	MODIFIER	2022-05-28 04:49:18
24	5'UTR	6419	intergenic_variant	Insertion	G>GGCTC	4	IV	-	-	1.4951e-06	7.4726e-05	MODIFIER	2022-05-28 04:49:18
24	5'UTR	6419	intergenic_variant	Insertion	G>GGCTCTATGTT	1	IV	-	-	1.4951e-06	7.4726e-05	MODIFIER	2022-05-28 04:49:18
24	5'UTR	6419	intergenic_variant	Insertion	G>GAAAAGCCACTAAGCTTCAGTTTGAATCGAACCGTACCGCAAACCGACACAGGTGGGCAGGATGAGAATTC	1	IV	-	-	1.4951e-06	7.4726e-05	MODIFIER	2022-05-28 04:49:18
24	5'UTR	6419	intergenic_variant	Insertion	G>GCCCTCGCGC	1	IV	-	-	1.4951e-06	7.4726e-05	MODIFIER	2022-05-28 04:49:18
24	5'UTR	6419	intergenic_variant	Insertion	G>GGCTT	1	IV	-	-	1.4951e-06	7.4726e-05	MODIFIER	2022-05-28 04:49:18
24	5'UTR	6419	intergenic_variant	Indel	G>TGAAATGCAGCTACAGTTGTGATGATTCC	1	IV	-	-	1.4951e-06	7.4726e-05	MODIFIER	2022-05-28 04:49:18
24	5'UTR	6419	intergenic_variant	Insertion	G>GGCCT	1	IV	-	-	1.4951e-06	7.4726e-05	MODIFIER	2022-05-28 04:49:18
24	5'UTR	6419	intergenic_variant	Insertion	G>GCCAC	1	IV	-	-	1.4951e-06	7.4726e-05	MODIFIER	2022-05-28 04:49:18
24	5'UTR	6419	intergenic_variant	Insertion	G>GTTTCAACGAGAAAACACACGTCCAACTCAGTTTGCCTGTT	1	IV	-	-	1.4951e-06	7.4726e-05	MODIFIER	2022-05-28 04:49:18
24	5'UTR	6419	intergenic_variant	Insertion	G>GGCCCCCC	1	IV	-	-	1.4951e-06	7.4726e-05	MODIFIER	2022-05-28 04:49:18
24	5'UTR	6419	intergenic_variant	Insertion	G>GCTAC	1	IV	-	-	1.4951e-06	7.4726e-05	MODIFIER	2022-05-28 04:49:18
24	5'UTR	6419	intergenic_variant	Insertion	G>GGTCTTCCCC	1	IV	-	-	1.4951e-06	7.4726e-05	MODIFIER	2022-05-28 04:49:18
24	5'UTR	6419	intergenic_variant	Indel	G>TCCC	1	IV	-	-	1.4951e-06	7.4726e-05	MODIFIER	2022-05-28 04:49:18
24	5'UTR	6419	intergenic_variant	Indel	G>TCTC	4	IV	-	-	1.4951e-06	7.4726e-05	MODIFIER	2022-05-28 04:49:18
24	5'UTR	6419	intergenic_variant	Insertion	G>GGTCTTC	1	IV	-	-	1.4951e-06	7.4726e-05	MODIFIER	2022-05-28 04:49:18
24	5'UTR	6419	intergenic_variant	Deletion	GTAACAAA>G	3	IV	-	-	1.4951e-06	7.4726e-05	MODIFIER	2022-05-28 04:49:18
24	5'UTR	6419	intergenic_variant	Insertion	G>GGT	1	IV	-	-	1.4951e-06	7.4726e-05	MODIFIER	2022-05-28 04:49:18
24	5'UTR	6419	intergenic_variant	Insertion	G>GAGT	1	IV	-	-	1.4951e-06	7.4726e-05	MODIFIER	2022-05-28 04:49:18
24	5'UTR	6419	intergenic_variant	Insertion	G>GGCTCCTG	1	IV	-	-	1.4951e-06	7.4726e-05	MODIFIER	2022-05-28 04:49:18
24	5'UTR	6419	intergenic_variant	Insertion	G>GGCTCT	1	IV	-	-	1.4951e-06	7.4726e-05	MODIFIER	2022-05-28 04:49:18
24	5'UTR	6419	intergenic_variant	Insertion	G>GGC	2	IV	-	-	1.4951e-06	7.4726e-05	MODIFIER	2022-05-28 04:49:18
24	5'UTR	6419	intergenic_variant	Insertion	G>GTGTCCCCC	1	IV	-	-	1.4951e-06	7.4726e-05	MODIFIER	2022-05-28 04:49:18
25	5'UTR	7370	intergenic_variant	Insertion	T>TCCCC	1	V	-	-	9.4729e-06	0.00012425	MODIFIER	2022-05-28 04:49:18
25	5'UTR	7370	intergenic_variant	Insertion	T>TCCCTCCTCC	1	V	-	-	9.4729e-06	0.00012425	MODIFIER	2022-05-28 04:49:18
25	5'UTR	7370	intergenic_variant	Insertion	T>TCCCG	3	V	-	-	9.4729e-06	0.00012425	MODIFIER	2022-05-28 04:49:18
25	5'UTR	7370	intergenic_variant	Insertion	T>TCCTA	1	V	-	-	9.4729e-06	0.00012425	MODIFIER	2022-05-28 04:49:18
25	5'UTR	7370	intergenic_variant	Indel	T>CAGTATAAAAGAACTAA	1	V	-	-	9.4729e-06	0.00012425	MODIFIER	2022-05-28 04:49:18
25	5'UTR	7370	intergenic_variant	Deletion	TAAC>T	85	V	-	-	9.4729e-06	0.00012425	MODIFIER	2022-05-28 04:49:18
25	5'UTR	7370	intergenic_variant	Insertion	T>TTCATTC	1	V	-	-	9.4729e-06	0.00012425	MODIFIER	2022-05-28 04:49:18
25	5'UTR	7370	intergenic_variant	Insertion	T>TCCTCTCCG	1	V	-	-	9.4729e-06	0.00012425	MODIFIER	2022-05-28 04:49:18
25	5'UTR	7370	intergenic_variant	Indel	TAACAA>C	55	V	-	-	9.4729e-06	0.00012425	MODIFIER	2022-05-28 04:49:18
25	5'UTR	7370	intergenic_variant	Indel	T>CCGT	2	V	-	-	9.4729e-06	0.00012425	MODIFIER	2022-05-28 04:49:18
25	5'UTR	7370	intergenic_variant	Insertion	T>TCCCTG	1	V	-	-	9.4729e-06	0.00012425	MODIFIER	2022-05-28 04:49:18
25	5'UTR	7370	intergenic_variant	Deletion	TAACAA>T	96	V	-	-	9.4729e-06	0.00012425	MODIFIER	2022-05-28 04:49:18
25	5'UTR	7370	intergenic_variant	Insertion	T>TTCCTCACTCTCG	1	V	-	-	9.4729e-06	0.00012425	MODIFIER	2022-05-28 04:49:18
25	5'UTR	7370	intergenic_variant	Insertion	T>TTCCG	1	V	-	-	9.4729e-06	0.00012425	MODIFIER	2022-05-28 04:49:18
25	5'UTR	7370	intergenic_variant	Insertion	T>TTGCTTAG	1	V	-	-	9.4729e-06	0.00012425	MODIFIER	2022-05-28 04:49:18
25	5'UTR	7370	intergenic_variant	Insertion	T>TCGCCTAC	1	V	-	-	9.4729e-06	0.00012425	MODIFIER	2022-05-28 04:49:18
25	5'UTR	7370	intergenic_variant	Insertion	T>TCCTCCCGCG	1	V	-	-	9.4729e-06	0.00012425	MODIFIER	2022-05-28 04:49:18
25	5'UTR	7370	intergenic_variant	Insertion	T>TCTGTAG	1	V	-	-	9.4729e-06	0.00012425	MODIFIER	2022-05-28 04:49:18
25	5'UTR	7370	intergenic_variant	Indel	T>CTCTGTCCTA	1	V	-	-	9.4729e-06	0.00012425	MODIFIER	2022-05-28 04:49:18
25	5'UTR	7370	intergenic_variant	Insertion	T>TCTAC	1	V	-	-	9.4729e-06	0.00012425	MODIFIER	2022-05-28 04:49:18
25	5'UTR	7370	intergenic_variant	Insertion	T>TCTG	5	V	-	-	9.4729e-06	0.00012425	MODIFIER	2022-05-28 04:49:18
25	5'UTR	7370	intergenic_variant	Insertion	T>TAC	1	V	-	-	9.4729e-06	0.00012425	MODIFIER	2022-05-28 04:49:18
25	5'UTR	7370	intergenic_variant	Insertion	T>TT	5	V	-	-	9.4729e-06	0.00012425	MODIFIER	2022-05-28 04:49:18
25	5'UTR	7370	intergenic_variant	Insertion	T>TCTA	1	V	-	-	9.4729e-06	0.00012425	MODIFIER	2022-05-28 04:49:18
25	5'UTR	7370	intergenic_variant	Insertion	T>TGCTCTCTC	1	V	-	-	9.4729e-06	0.00012425	MODIFIER	2022-05-28 04:49:18
25	5'UTR	7370	intergenic_variant	Insertion	T>TCGCTTAG	1	V	-	-	9.4729e-06	0.00012425	MODIFIER	2022-05-28 04:49:18
25	5'UTR	7370	intergenic_variant	Insertion	T>TTCTCTTAA	1	V	-	-	9.4729e-06	0.00012425	MODIFIER	2022-05-28 04:49:18
25	5'UTR	7370	intergenic_variant	Insertion	T>TCTGTC	1	V	-	-	9.4729e-06	0.00012425	MODIFIER	2022-05-28 04:49:18
25	5'UTR	7370	intergenic_variant	Insertion	T>TCCACC	1	V	-	-	9.4729e-06	0.00012425	MODIFIER	2022-05-28 04:49:18
25	5'UTR	7370	intergenic_variant	Insertion	T>TTCACTCA	1	V	-	-	9.4729e-06	0.00012425	MODIFIER	2022-05-28 04:49:18
25	5'UTR	7370	intergenic_variant	Insertion	T>TTTAAG	1	V	-	-	9.4729e-06	0.00012425	MODIFIER	2022-05-28 04:49:18
25	5'UTR	7370	intergenic_variant	Indel	TAACAAA>C	4	V	-	-	9.4729e-06	0.00012425	MODIFIER	2022-05-28 04:49:18
25	5'UTR	7370	intergenic_variant	Deletion	TAACAAACCAA>T	1	V	-	-	9.4729e-06	0.00012425	MODIFIER	2022-05-28 04:49:18
25	5'UTR	7370	intergenic_variant	Insertion	T>TGCTAC	1	V	-	-	9.4729e-06	0.00012425	MODIFIER	2022-05-28 04:49:18
25	5'UTR	7370	intergenic_variant	Indel	T>CTGTCTCCCG	1	V	-	-	9.4729e-06	0.00012425	MODIFIER	2022-05-28 04:49:18
25	5'UTR	7370	intergenic_variant	Insertion	T>TTGCCTTC	1	V	-	-	9.4729e-06	0.00012425	MODIFIER	2022-05-28 04:49:18
25	5'UTR	7370	intergenic_variant	Indel	T>CTCAC	2	V	-	-	9.4729e-06	0.00012425	MODIFIER	2022-05-28 04:49:18
25	5'UTR	7370	intergenic_variant	Insertion	T>TTGA	1	V	-	-	9.4729e-06	0.00012425	MODIFIER	2022-05-28 04:49:18
25	5'UTR	7370	intergenic_variant	Indel	T>CAAGGAAGACCTTA	1	V	-	-	9.4729e-06	0.00012425	MODIFIER	2022-05-28 04:49:18
25	5'UTR	7370	intergenic_variant	Insertion	T>TTCT	1	V	-	-	9.4729e-06	0.00012425	MODIFIER	2022-05-28 04:49:18
25	5'UTR	7370	intergenic_variant	Insertion	T>TA	43	V	-	-	9.4729e-06	0.00012425	MODIFIER	2022-05-28 04:49:18
25	5'UTR	7370	intergenic_variant	Insertion	T>TTCCTG	1	V	-	-	9.4729e-06	0.00012425	MODIFIER	2022-05-28 04:49:18
25	5'UTR	7370	intergenic_variant	Indel	T>CCTCTCA	1	V	-	-	9.4729e-06	0.00012425	MODIFIER	2022-05-28 04:49:18
25	5'UTR	7370	intergenic_variant	Indel	TAACA>C	14	V	-	-	9.4729e-06	0.00012425	MODIFIER	2022-05-28 04:49:18
25	5'UTR	7370	intergenic_variant	Insertion	T>TTCAG	1	V	-	-	9.4729e-06	0.00012425	MODIFIER	2022-05-28 04:49:18
25	5'UTR	7370	intergenic_variant	Indel	T>CTTG	2	V	-	-	9.4729e-06	0.00012425	MODIFIER	2022-05-28 04:49:18
25	5'UTR	7370	intergenic_variant	Insertion	T>TCCA	1	V	-	-	9.4729e-06	0.00012425	MODIFIER	2022-05-28 04:49:18
25	5'UTR	7370	intergenic_variant	Insertion	T>TCACTCG	1	V	-	-	9.4729e-06	0.00012425	MODIFIER	2022-05-28 04:49:18
25	5'UTR	7370	intergenic_variant	Insertion	T>TGC	1	V	-	-	9.4729e-06	0.00012425	MODIFIER	2022-05-28 04:49:18
25	5'UTR	7370	intergenic_variant	Insertion	T>TCTTGCTCG	1	V	-	-	9.4729e-06	0.00012425	MODIFIER	2022-05-28 04:49:18
25	5'UTR	7370	intergenic_variant	Insertion	T>TTC	3	V	-	-	9.4729e-06	0.00012425	MODIFIER	2022-05-28 04:49:18
25	5'UTR	7370	intergenic_variant	Insertion	T>TCTGT	1	V	-	-	9.4729e-06	0.00012425	MODIFIER	2022-05-28 04:49:18
25	5'UTR	7370	intergenic_variant	Insertion	T>TCCG	1	V	-	-	9.4729e-06	0.00012425	MODIFIER	2022-05-28 04:49:18
25	5'UTR	7370	intergenic_variant	Deletion	TAACAAA>T	2	V	-	-	9.4729e-06	0.00012425	MODIFIER	2022-05-28 04:49:18
25	5'UTR	7370	intergenic_variant	Insertion	T>TTG	4	V	-	-	9.4729e-06	0.00012425	MODIFIER	2022-05-28 04:49:18
25	5'UTR	7370	intergenic_variant	Insertion	T>TCACTCGGCTC	1	V	-	-	9.4729e-06	0.00012425	MODIFIER	2022-05-28 04:49:18
25	5'UTR	7370	intergenic_variant	Indel	T>CTCTTCGTCG	1	V	-	-	9.4729e-06	0.00012425	MODIFIER	2022-05-28 04:49:18
25	5'UTR	7370	intergenic_variant	Insertion	T>TCTGA	1	V	-	-	9.4729e-06	0.00012425	MODIFIER	2022-05-28 04:49:18
25	5'UTR	7370	intergenic_variant	Insertion	T>TCGGGC	1	V	-	-	9.4729e-06	0.00012425	MODIFIER	2022-05-28 04:49:18
25	5'UTR	7370	intergenic_variant	Insertion	T>TCT	4	V	-	-	9.4729e-06	0.00012425	MODIFIER	2022-05-28 04:49:18
25	5'UTR	7370	intergenic_variant	Indel	T>CAGAAGACGGCATACGAGATGCGGACGGGTGACTGGTTTACA	2	V	-	-	9.4729e-06	0.00012425	MODIFIER	2022-05-28 04:49:18
25	5'UTR	7370	intergenic_variant	Deletion	TAA>T	98	V	-	-	9.4729e-06	0.00012425	MODIFIER	2022-05-28 04:49:18
25	5'UTR	7370	intergenic_variant	Insertion	T>TCCTCCCTC	1	V	-	-	9.4729e-06	0.00012425	MODIFIER	2022-05-28 04:49:18
25	5'UTR	7370	intergenic_variant	Insertion	T>TTGTGTTA	1	V	-	-	9.4729e-06	0.00012425	MODIFIER	2022-05-28 04:49:18
25	5'UTR	7370	intergenic_variant	Indel	TAA>C	53	V	-	-	9.4729e-06	0.00012425	MODIFIER	2022-05-28 04:49:18
25	5'UTR	7370	intergenic_variant	Indel	T>CGGCGTAA	1	V	-	-	9.4729e-06	0.00012425	MODIFIER	2022-05-28 04:49:18
25	5'UTR	7370	intergenic_variant	Indel	TAAC>G	4	V	-	-	9.4729e-06	0.00012425	MODIFIER	2022-05-28 04:49:18
25	5'UTR	7370	intergenic_variant	Insertion	T>TCC	10	V	-	-	9.4729e-06	0.00012425	MODIFIER	2022-05-28 04:49:18
25	5'UTR	7370	intergenic_variant	Indel	T>CTCTG	1	V	-	-	9.4729e-06	0.00012425	MODIFIER	2022-05-28 04:49:18
25	5'UTR	7370	intergenic_variant	Insertion	T>TCTCTCG	1	V	-	-	9.4729e-06	0.00012425	MODIFIER	2022-05-28 04:49:18
25	5'UTR	7370	intergenic_variant	Insertion	T>TGCACTCAC	1	V	-	-	9.4729e-06	0.00012425	MODIFIER	2022-05-28 04:49:18
25	5'UTR	7370	intergenic_variant	Indel	T>CC	2	V	-	-	9.4729e-06	0.00012425	MODIFIER	2022-05-28 04:49:18
25	5'UTR	7370	intergenic_variant	Indel	T>CCCG	2	V	-	-	9.4729e-06	0.00012425	MODIFIER	2022-05-28 04:49:18
25	5'UTR	7370	upstream_gene_variant	Deletion	TAACAAACCAACCAACTTTCGATCTCTTGTAGATCTGTTCTCTAAACGAACTTTAAAATCTGTGTGGCTGTCACTCGGCTGCATGCTTAGTGCACTCACGCAGTATAATTAATAACTAATTACTGTCGTTGACAGGACACGAGTAACTCGTCTATCTTCTGCAGGCTGCTTACGGTTTCGTCCGTGTTGCAGCCGATCATCAGCACATCTAGG>T	36	V	-	-	9.4729e-06	0.00012425	MODIFIER,DISTANCE=ORF1ab:29	2022-05-28 04:49:18
25	5'UTR	7370	intergenic_variant	Indel	T>CGCTTGCTTG	1	V	-	-	9.4729e-06	0.00012425	MODIFIER	2022-05-28 04:49:18
25	5'UTR	7370	intergenic_variant	Indel	T>CCTCG	2	V	-	-	9.4729e-06	0.00012425	MODIFIER	2022-05-28 04:49:18
25	5'UTR	7370	intergenic_variant	Indel	T>CTCTCG	1	V	-	-	9.4729e-06	0.00012425	MODIFIER	2022-05-28 04:49:18
25	5'UTR	7370	intergenic_variant	Indel	T>CTGA	1	V	-	-	9.4729e-06	0.00012425	MODIFIER	2022-05-28 04:49:18
25	5'UTR	7370	intergenic_variant	Deletion	TA>T	267	V	-	-	9.4729e-06	0.00012425	MODIFIER	2022-05-28 04:49:18
25	5'UTR	7370	intergenic_variant	Insertion	T>TCTTCGCTCG	1	V	-	-	9.4729e-06	0.00012425	MODIFIER	2022-05-28 04:49:18
25	5'UTR	7370	intergenic_variant	Insertion	T>TTA	1	V	-	-	9.4729e-06	0.00012425	MODIFIER	2022-05-28 04:49:18
25	5'UTR	7370	intergenic_variant	Indel	T>CGCTTA	1	V	-	-	9.4729e-06	0.00012425	MODIFIER	2022-05-28 04:49:18
25	5'UTR	7370	intergenic_variant	Indel	TA>C	54	V	-	-	9.4729e-06	0.00012425	MODIFIER	2022-05-28 04:49:18
25	5'UTR	7370	intergenic_variant	Insertion	T>TCCCTAA	1	V	-	-	9.4729e-06	0.00012425	MODIFIER	2022-05-28 04:49:18
25	5'UTR	7370	intergenic_variant	Indel	T>CCTTCA	1	V	-	-	9.4729e-06	0.00012425	MODIFIER	2022-05-28 04:49:18
25	5'UTR	7370	intergenic_variant	Insertion	T>TCTCG	3	V	-	-	9.4729e-06	0.00012425	MODIFIER	2022-05-28 04:49:18
25	5'UTR	7370	intergenic_variant	Insertion	T>TCTCGGCCG	1	V	-	-	9.4729e-06	0.00012425	MODIFIER	2022-05-28 04:49:18
25	5'UTR	7370	intergenic_variant	Indel	T>CCTG	2	V	-	-	9.4729e-06	0.00012425	MODIFIER	2022-05-28 04:49:18
25	5'UTR	7370	intergenic_variant	Insertion	T>TTGCAC	1	V	-	-	9.4729e-06	0.00012425	MODIFIER	2022-05-28 04:49:18
25	5'UTR	7370	intergenic_variant	Indel	T>CGCTCG	1	V	-	-	9.4729e-06	0.00012425	MODIFIER	2022-05-28 04:49:18
25	5'UTR	7370	intergenic_variant	Insertion	T>TTGAGTGA	1	V	-	-	9.4729e-06	0.00012425	MODIFIER	2022-05-28 04:49:18
25	5'UTR	7370	intergenic_variant	Insertion	T>TC	28	V	-	-	9.4729e-06	0.00012425	MODIFIER	2022-05-28 04:49:18
25	5'UTR	7370	upstream_gene_variant	Deletion	TAACAAACCAACCAACTTTCGATCTCTTGTAGATCTGTTCTCTAAACGAACTTTAAAATCTGTGTGGCTGTCACTCGGCTGCATGCTTAGTGCACTCACGCAGTATAATTAATAACTAATTACTGTCGTTGACAGGACACGAGTAACTCGTCTATCTTCTGCAGGCTGCTTACGG>T	2	V	-	-	9.4729e-06	0.00012425	MODIFIER,DISTANCE=ORF1ab:67	2022-05-28 04:49:18
25	5'UTR	7370	intergenic_variant	Insertion	T>TCCTTG	1	V	-	-	9.4729e-06	0.00012425	MODIFIER	2022-05-28 04:49:18
25	5'UTR	7370	intergenic_variant	Insertion	T>TG	5	V	-	-	9.4729e-06	0.00012425	MODIFIER	2022-05-28 04:49:18
25	5'UTR	7370	intergenic_variant	Indel	T>CTGTCCTTCG	1	V	-	-	9.4729e-06	0.00012425	MODIFIER	2022-05-28 04:49:18
25	5'UTR	7370	intergenic_variant	Insertion	T>TTTGTC	1	V	-	-	9.4729e-06	0.00012425	MODIFIER	2022-05-28 04:49:18
25	5'UTR	7370	intergenic_variant	SNP	T>G	2370	V	-	-	9.4729e-06	0.00012425	MODIFIER	2022-05-28 04:49:18
25	5'UTR	7370	intergenic_variant	SNP	T>A	523	V	-	-	9.4729e-06	0.00012425	MODIFIER	2022-05-28 04:49:18
25	5'UTR	7370	intergenic_variant	SNP	T>C	3233	V	-	-	9.4729e-06	0.00012425	MODIFIER	2022-05-28 04:49:18
25	5'UTR	7370	intergenic_variant	SNP	T>B	1	V	-	-	9.4729e-06	0.00012425	MODIFIER	2022-05-28 04:49:18
25	5'UTR	7370	intergenic_variant	SNP	T>M	11	V	-	-	9.4729e-06	0.00012425	MODIFIER	2022-05-28 04:49:18
25	5'UTR	7370	intergenic_variant	Indel	T>CA	3	V	-	-	9.4729e-06	0.00012425	MODIFIER	2022-05-28 04:49:18
25	5'UTR	7370	intergenic_variant	SNP	T>H	1	V	-	-	9.4729e-06	0.00012425	MODIFIER	2022-05-28 04:49:18
25	5'UTR	7370	intergenic_variant	SNP	T>K	30	V	-	-	9.4729e-06	0.00012425	MODIFIER	2022-05-28 04:49:18
25	5'UTR	7370	intergenic_variant	Insertion	T>TCTCGCTCG	1	V	-	-	9.4729e-06	0.00012425	MODIFIER	2022-05-28 04:49:18
25	5'UTR	7370	intergenic_variant	SNP	T>W	57	V	-	-	9.4729e-06	0.00012425	MODIFIER	2022-05-28 04:49:18
25	5'UTR	7370	intergenic_variant	SNP	T>V	40	V	-	-	9.4729e-06	0.00012425	MODIFIER	2022-05-28 04:49:18
25	5'UTR	7370	intergenic_variant	SNP	T>S	4	V	-	-	9.4729e-06	0.00012425	MODIFIER	2022-05-28 04:49:18
25	5'UTR	7370	intergenic_variant	SNP	T>R	2	V	-	-	9.4729e-06	0.00012425	MODIFIER	2022-05-28 04:49:18
25	5'UTR	7370	intergenic_variant	SNP	T>Y	24	V	-	-	9.4729e-06	0.00012425	MODIFIER	2022-05-28 04:49:18
25	5'UTR	7370	intergenic_variant	Insertion	T>TCCCCCCG	1	V	-	-	9.4729e-06	0.00012425	MODIFIER	2022-05-28 04:49:18
25	5'UTR	7370	intergenic_variant	Indel	T>CT	5	V	-	-	9.4729e-06	0.00012425	MODIFIER	2022-05-28 04:49:18
25	5'UTR	7370	intergenic_variant	Indel	TAACAAACCAA>C	2	V	-	-	9.4729e-06	0.00012425	MODIFIER	2022-05-28 04:49:18
25	5'UTR	7370	intergenic_variant	Indel	T>CTCA	1	V	-	-	9.4729e-06	0.00012425	MODIFIER	2022-05-28 04:49:18
25	5'UTR	7370	intergenic_variant	Insertion	T>TTCTC	1	V	-	-	9.4729e-06	0.00012425	MODIFIER	2022-05-28 04:49:18
25	5'UTR	7370	intergenic_variant	Indel	T>CTCG	3	V	-	-	9.4729e-06	0.00012425	MODIFIER	2022-05-28 04:49:18
25	5'UTR	7370	intergenic_variant	Insertion	T>TTTTTTTTTTTCAAGCAGAAGTCGGCATACGAGTTGACATTCCGTGACTGGAGTTCAGACGTGTGCTCTCC	1	V	-	-	9.4729e-06	0.00012425	MODIFIER	2022-05-28 04:49:18
25	5'UTR	7370	intergenic_variant	Insertion	T>TTTCTCTC	1	V	-	-	9.4729e-06	0.00012425	MODIFIER	2022-05-28 04:49:18
25	5'UTR	7370	intergenic_variant	Insertion	T>TGCTCTC	1	V	-	-	9.4729e-06	0.00012425	MODIFIER	2022-05-28 04:49:18
25	5'UTR	7370	intergenic_variant	Indel	T>CTGTG	1	V	-	-	9.4729e-06	0.00012425	MODIFIER	2022-05-28 04:49:18
25	5'UTR	7370	intergenic_variant	Indel	T>CTCTCGCATG	1	V	-	-	9.4729e-06	0.00012425	MODIFIER	2022-05-28 04:49:18
25	5'UTR	7370	intergenic_variant	Insertion	T>TCGG	1	V	-	-	9.4729e-06	0.00012425	MODIFIER	2022-05-28 04:49:18
25	5'UTR	7370	intergenic_variant	Indel	T>CCTTG	2	V	-	-	9.4729e-06	0.00012425	MODIFIER	2022-05-28 04:49:18
25	5'UTR	7370	intergenic_variant	Insertion	T>TCTGTTCTCTA	1	V	-	-	9.4729e-06	0.00012425	MODIFIER	2022-05-28 04:49:18
25	5'UTR	7370	intergenic_variant	Indel	T>CTG	4	V	-	-	9.4729e-06	0.00012425	MODIFIER	2022-05-28 04:49:18
25	5'UTR	7370	intergenic_variant	Indel	T>CTC	4	V	-	-	9.4729e-06	0.00012425	MODIFIER	2022-05-28 04:49:18
25	5'UTR	7370	intergenic_variant	Insertion	T>TCGCTTCCTCC	1	V	-	-	9.4729e-06	0.00012425	MODIFIER	2022-05-28 04:49:18
25	5'UTR	7370	intergenic_variant	Insertion	T>TCTCCC	1	V	-	-	9.4729e-06	0.00012425	MODIFIER	2022-05-28 04:49:18
25	5'UTR	7370	intergenic_variant	Insertion	T>TCGT	1	V	-	-	9.4729e-06	0.00012425	MODIFIER	2022-05-28 04:49:18
25	5'UTR	7370	intergenic_variant	Deletion	TAACA>T	54	V	-	-	9.4729e-06	0.00012425	MODIFIER	2022-05-28 04:49:18
25	5'UTR	7370	intergenic_variant	Insertion	T>TCG	8	V	-	-	9.4729e-06	0.00012425	MODIFIER	2022-05-28 04:49:18
25	5'UTR	7370	intergenic_variant	Insertion	T>TCGAC	2	V	-	-	9.4729e-06	0.00012425	MODIFIER	2022-05-28 04:49:18
25	5'UTR	7370	intergenic_variant	Insertion	T>TGCCACTCCTTTGTACTATTCAG	1	V	-	-	9.4729e-06	0.00012425	MODIFIER	2022-05-28 04:49:18
25	5'UTR	7370	intergenic_variant	Insertion	T>TCTCC	1	V	-	-	9.4729e-06	0.00012425	MODIFIER	2022-05-28 04:49:18
25	5'UTR	7370	intergenic_variant	Insertion	T>TGCTTC	1	V	-	-	9.4729e-06	0.00012425	MODIFIER	2022-05-28 04:49:18
25	5'UTR	7370	intergenic_variant	Indel	T>CCG	3	V	-	-	9.4729e-06	0.00012425	MODIFIER	2022-05-28 04:49:18
25	5'UTR	7370	intergenic_variant	Insertion	T>TGCGTCCTC	1	V	-	-	9.4729e-06	0.00012425	MODIFIER	2022-05-28 04:49:18
25	5'UTR	7370	intergenic_variant	Insertion	T>TCCAC	1	V	-	-	9.4729e-06	0.00012425	MODIFIER	2022-05-28 04:49:18
25	5'UTR	7370	intergenic_variant	Insertion	T>TCCAG	1	V	-	-	9.4729e-06	0.00012425	MODIFIER	2022-05-28 04:49:18
26	5'UTR	6048	intergenic_variant	Indel	A>CGT	2	V	-	-	2.8144e-06	5.9655e-05	MODIFIER	2022-05-28 04:49:18
26	5'UTR	6048	intergenic_variant	Insertion	A>AGTTAG	2	V	-	-	2.8144e-06	5.9655e-05	MODIFIER	2022-05-28 04:49:18
26	5'UTR	6048	intergenic_variant	Indel	A>GTCGCCCGC	1	V	-	-	2.8144e-06	5.9655e-05	MODIFIER	2022-05-28 04:49:18
26	5'UTR	6048	intergenic_variant	Indel	A>GCTCC	1	V	-	-	2.8144e-06	5.9655e-05	MODIFIER	2022-05-28 04:49:18
26	5'UTR	6048	intergenic_variant	Indel	A>GCAGC	1	V	-	-	2.8144e-06	5.9655e-05	MODIFIER	2022-05-28 04:49:18
26	5'UTR	6048	intergenic_variant	Deletion	AAC>A	26	V	-	-	2.8144e-06	5.9655e-05	MODIFIER	2022-05-28 04:49:18
26	5'UTR	6048	intergenic_variant	Insertion	A>ACTCCT	1	V	-	-	2.8144e-06	5.9655e-05	MODIFIER	2022-05-28 04:49:18
26	5'UTR	6048	intergenic_variant	Insertion	A>AAGTCGAGGTGACTGGAGTTCAGACGTGTGGACTGAG	1	V	-	-	2.8144e-06	5.9655e-05	MODIFIER	2022-05-28 04:49:18
26	5'UTR	6048	intergenic_variant	Insertion	A>ACTCGCC	1	V	-	-	2.8144e-06	5.9655e-05	MODIFIER	2022-05-28 04:49:18
26	5'UTR	6048	intergenic_variant	Indel	A>GCGCTTTTAGC	1	V	-	-	2.8144e-06	5.9655e-05	MODIFIER	2022-05-28 04:49:18
26	5'UTR	6048	intergenic_variant	SNP	A>T	1667	V	-	-	2.8144e-06	5.9655e-05	MODIFIER	2022-05-28 04:49:18
26	5'UTR	6048	intergenic_variant	SNP	A>W	31	V	-	-	2.8144e-06	5.9655e-05	MODIFIER	2022-05-28 04:49:18
26	5'UTR	6048	intergenic_variant	Indel	A>CTCTCTCGT	1	V	-	-	2.8144e-06	5.9655e-05	MODIFIER	2022-05-28 04:49:18
26	5'UTR	6048	intergenic_variant	SNP	A>R	25	V	-	-	2.8144e-06	5.9655e-05	MODIFIER	2022-05-28 04:49:18
26	5'UTR	6048	intergenic_variant	Insertion	A>AGC	2	V	-	-	2.8144e-06	5.9655e-05	MODIFIER	2022-05-28 04:49:18
26	5'UTR	6048	intergenic_variant	Insertion	A>ATATCCTGGCAATGATATTGCTGGATCCTATGATAGCTCTATTTTCAGTTTTGGGGGAAACTCCAAATTTGTCTTCACAGTGGTTGTACTAATTC	1	V	-	-	2.8144e-06	5.9655e-05	MODIFIER	2022-05-28 04:49:18
26	5'UTR	6048	intergenic_variant	Indel	A>GCAC	2	V	-	-	2.8144e-06	5.9655e-05	MODIFIER	2022-05-28 04:49:18
26	5'UTR	6048	intergenic_variant	SNP	A>D	3	V	-	-	2.8144e-06	5.9655e-05	MODIFIER	2022-05-28 04:49:18
26	5'UTR	6048	intergenic_variant	Indel	A>GGTCTCTCGC	1	V	-	-	2.8144e-06	5.9655e-05	MODIFIER	2022-05-28 04:49:18
26	5'UTR	6048	intergenic_variant	SNP	A>G	1401	V	-	-	2.8144e-06	5.9655e-05	MODIFIER	2022-05-28 04:49:18
26	5'UTR	6048	intergenic_variant	Indel	A>GCACTC	1	V	-	-	2.8144e-06	5.9655e-05	MODIFIER	2022-05-28 04:49:18
26	5'UTR	6048	intergenic_variant	Insertion	A>AGTCCACTC	1	V	-	-	2.8144e-06	5.9655e-05	MODIFIER	2022-05-28 04:49:18
26	5'UTR	6048	intergenic_variant	SNP	A>C	2568	V	-	-	2.8144e-06	5.9655e-05	MODIFIER	2022-05-28 04:49:18
26	5'UTR	6048	intergenic_variant	Insertion	A>AAAAT	1	V	-	-	2.8144e-06	5.9655e-05	MODIFIER	2022-05-28 04:49:18
26	5'UTR	6048	intergenic_variant	SNP	A>M	7	V	-	-	2.8144e-06	5.9655e-05	MODIFIER	2022-05-28 04:49:18
26	5'UTR	6048	intergenic_variant	Indel	A>GCAT	4	V	-	-	2.8144e-06	5.9655e-05	MODIFIER	2022-05-28 04:49:18
26	5'UTR	6048	intergenic_variant	Deletion	AACAA>A	4	V	-	-	2.8144e-06	5.9655e-05	MODIFIER	2022-05-28 04:49:18
26	5'UTR	6048	intergenic_variant	Insertion	A>AGGC	1	V	-	-	2.8144e-06	5.9655e-05	MODIFIER	2022-05-28 04:49:18
26	5'UTR	6048	intergenic_variant	Insertion	A>AGT	8	V	-	-	2.8144e-06	5.9655e-05	MODIFIER	2022-05-28 04:49:18
26	5'UTR	6048	intergenic_variant	SNP	A>K	3	V	-	-	2.8144e-06	5.9655e-05	MODIFIER	2022-05-28 04:49:18
26	5'UTR	6048	intergenic_variant	Indel	A>CGTTT	1	V	-	-	2.8144e-06	5.9655e-05	MODIFIER	2022-05-28 04:49:18
26	5'UTR	6048	intergenic_variant	Indel	A>CTCT	1	V	-	-	2.8144e-06	5.9655e-05	MODIFIER	2022-05-28 04:49:18
26	5'UTR	6048	intergenic_variant	Insertion	A>AG	22	V	-	-	2.8144e-06	5.9655e-05	MODIFIER	2022-05-28 04:49:18
26	5'UTR	6048	intergenic_variant	Indel	A>GTCTCCCT	1	V	-	-	2.8144e-06	5.9655e-05	MODIFIER	2022-05-28 04:49:18
26	5'UTR	6048	intergenic_variant	Insertion	A>ATGCCTCGT	1	V	-	-	2.8144e-06	5.9655e-05	MODIFIER	2022-05-28 04:49:18
26	5'UTR	6048	intergenic_variant	Indel	AAC>G	33	V	-	-	2.8144e-06	5.9655e-05	MODIFIER	2022-05-28 04:49:18
26	5'UTR	6048	intergenic_variant	Insertion	A>AAAG	1	V	-	-	2.8144e-06	5.9655e-05	MODIFIER	2022-05-28 04:49:18
26	5'UTR	6048	intergenic_variant	Insertion	A>AGAT	1	V	-	-	2.8144e-06	5.9655e-05	MODIFIER	2022-05-28 04:49:18
26	5'UTR	6048	intergenic_variant	Indel	A>GGTTCACTCACGC	1	V	-	-	2.8144e-06	5.9655e-05	MODIFIER	2022-05-28 04:49:18
26	5'UTR	6048	intergenic_variant	Insertion	A>ACCCCGC	1	V	-	-	2.8144e-06	5.9655e-05	MODIFIER	2022-05-28 04:49:18
26	5'UTR	6048	intergenic_variant	Insertion	A>AD	1	V	-	-	2.8144e-06	5.9655e-05	MODIFIER	2022-05-28 04:49:18
26	5'UTR	6048	intergenic_variant	Insertion	A>AC	7	V	-	-	2.8144e-06	5.9655e-05	MODIFIER	2022-05-28 04:49:18
26	5'UTR	6048	intergenic_variant	Indel	A>GCTCCTTGC	1	V	-	-	2.8144e-06	5.9655e-05	MODIFIER	2022-05-28 04:49:18
26	5'UTR	6048	intergenic_variant	Indel	A>GCATGCTTAGT	1	V	-	-	2.8144e-06	5.9655e-05	MODIFIER	2022-05-28 04:49:18
26	5'UTR	6048	intergenic_variant	Indel	A>GTTCAT	1	V	-	-	2.8144e-06	5.9655e-05	MODIFIER	2022-05-28 04:49:18
26	5'UTR	6048	intergenic_variant	Insertion	A>AGTACTGTTTTT	1	V	-	-	2.8144e-06	5.9655e-05	MODIFIER	2022-05-28 04:49:18
26	5'UTR	6048	intergenic_variant	Insertion	A>AAACTGAGTTGGACGTGTGTTTTCTCGTTGAAACCAGGG	1	V	-	-	2.8144e-06	5.9655e-05	MODIFIER	2022-05-28 04:49:18
26	5'UTR	6048	intergenic_variant	Insertion	A>AT	10	V	-	-	2.8144e-06	5.9655e-05	MODIFIER	2022-05-28 04:49:18
26	5'UTR	6048	intergenic_variant	Indel	A>GGCTGGACTAATTT	1	V	-	-	2.8144e-06	5.9655e-05	MODIFIER	2022-05-28 04:49:18
26	5'UTR	6048	intergenic_variant	Insertion	A>AGTTCTGGTTTTAATTTATTTTTTGAGGAACCTCCATACTGTTTTCCATAATGGCTATACTCATTT	1	V	-	-	2.8144e-06	5.9655e-05	MODIFIER	2022-05-28 04:49:18
26	5'UTR	6048	intergenic_variant	Indel	A>GCCCT	1	V	-	-	2.8144e-06	5.9655e-05	MODIFIER	2022-05-28 04:49:18
26	5'UTR	6048	intergenic_variant	Insertion	A>ACCCT	1	V	-	-	2.8144e-06	5.9655e-05	MODIFIER	2022-05-28 04:49:18
26	5'UTR	6048	intergenic_variant	Indel	A>CTGTTGCCT	1	V	-	-	2.8144e-06	5.9655e-05	MODIFIER	2022-05-28 04:49:18
26	5'UTR	6048	intergenic_variant	Indel	A>CCCT	1	V	-	-	2.8144e-06	5.9655e-05	MODIFIER	2022-05-28 04:49:18
26	5'UTR	6048	intergenic_variant	Insertion	A>ACTCTACT	1	V	-	-	2.8144e-06	5.9655e-05	MODIFIER	2022-05-28 04:49:18
26	5'UTR	6048	intergenic_variant	Insertion	A>ACACTCAGT	1	V	-	-	2.8144e-06	5.9655e-05	MODIFIER	2022-05-28 04:49:18
26	5'UTR	6048	intergenic_variant	Insertion	A>ACTCT	2	V	-	-	2.8144e-06	5.9655e-05	MODIFIER	2022-05-28 04:49:18
26	5'UTR	6048	intergenic_variant	Indel	A>GCTG	1	V	-	-	2.8144e-06	5.9655e-05	MODIFIER	2022-05-28 04:49:18
26	5'UTR	6048	intergenic_variant	Insertion	A>ACTCGCGT	1	V	-	-	2.8144e-06	5.9655e-05	MODIFIER	2022-05-28 04:49:18
26	5'UTR	6048	intergenic_variant	Insertion	A>ACAATC	1	V	-	-	2.8144e-06	5.9655e-05	MODIFIER	2022-05-28 04:49:18
26	5'UTR	6048	intergenic_variant	Insertion	A>AAAT	2	V	-	-	2.8144e-06	5.9655e-05	MODIFIER	2022-05-28 04:49:18
26	5'UTR	6048	intergenic_variant	Insertion	A>ATT	2	V	-	-	2.8144e-06	5.9655e-05	MODIFIER	2022-05-28 04:49:18
26	5'UTR	6048	intergenic_variant	Insertion	A>ATTTTAT	1	V	-	-	2.8144e-06	5.9655e-05	MODIFIER	2022-05-28 04:49:18
26	5'UTR	6048	intergenic_variant	Insertion	A>AAATCT	1	V	-	-	2.8144e-06	5.9655e-05	MODIFIER	2022-05-28 04:49:18
26	5'UTR	6048	intergenic_variant	Insertion	A>ATTCTT	1	V	-	-	2.8144e-06	5.9655e-05	MODIFIER	2022-05-28 04:49:18
26	5'UTR	6048	intergenic_variant	Indel	A>GCTCT	1	V	-	-	2.8144e-06	5.9655e-05	MODIFIER	2022-05-28 04:49:18
26	5'UTR	6048	intergenic_variant	Indel	A>GCCT	2	V	-	-	2.8144e-06	5.9655e-05	MODIFIER	2022-05-28 04:49:18
26	5'UTR	6048	intergenic_variant	Indel	A>GTCT	1	V	-	-	2.8144e-06	5.9655e-05	MODIFIER	2022-05-28 04:49:18
26	5'UTR	6048	intergenic_variant	Indel	A>GT	13	V	-	-	2.8144e-06	5.9655e-05	MODIFIER	2022-05-28 04:49:18
26	5'UTR	6048	intergenic_variant	Indel	A>GCTGCAT	1	V	-	-	2.8144e-06	5.9655e-05	MODIFIER	2022-05-28 04:49:18
26	5'UTR	6048	intergenic_variant	Indel	A>GCTTACCGC	1	V	-	-	2.8144e-06	5.9655e-05	MODIFIER	2022-05-28 04:49:18
26	5'UTR	6048	intergenic_variant	Indel	A>GTCCCGCGC	1	V	-	-	2.8144e-06	5.9655e-05	MODIFIER	2022-05-28 04:49:18
26	5'UTR	6048	intergenic_variant	Indel	A>CGGTCTCTT	1	V	-	-	2.8144e-06	5.9655e-05	MODIFIER	2022-05-28 04:49:18
26	5'UTR	6048	intergenic_variant	Indel	A>GCGTCC	1	V	-	-	2.8144e-06	5.9655e-05	MODIFIER	2022-05-28 04:49:18
26	5'UTR	6048	intergenic_variant	Indel	A>GC	31	V	-	-	2.8144e-06	5.9655e-05	MODIFIER	2022-05-28 04:49:18
26	5'UTR	6048	intergenic_variant	Insertion	A>ACCTC	1	V	-	-	2.8144e-06	5.9655e-05	MODIFIER	2022-05-28 04:49:18
26	5'UTR	6048	intergenic_variant	Indel	A>GCACGC	1	V	-	-	2.8144e-06	5.9655e-05	MODIFIER	2022-05-28 04:49:18
26	5'UTR	6048	intergenic_variant	Insertion	A>ATACC	1	V	-	-	2.8144e-06	5.9655e-05	MODIFIER	2022-05-28 04:49:18
26	5'UTR	6048	intergenic_variant	Indel	A>CTCCT	1	V	-	-	2.8144e-06	5.9655e-05	MODIFIER	2022-05-28 04:49:18
26	5'UTR	6048	intergenic_variant	Insertion	A>ATAC	1	V	-	-	2.8144e-06	5.9655e-05	MODIFIER	2022-05-28 04:49:18
26	5'UTR	6048	intergenic_variant	Insertion	A>ACGC	3	V	-	-	2.8144e-06	5.9655e-05	MODIFIER	2022-05-28 04:49:18
26	5'UTR	6048	intergenic_variant	Indel	A>GCTACTC	1	V	-	-	2.8144e-06	5.9655e-05	MODIFIER	2022-05-28 04:49:18
26	5'UTR	6048	intergenic_variant	Indel	A>GCTGC	1	V	-	-	2.8144e-06	5.9655e-05	MODIFIER	2022-05-28 04:49:18
26	5'UTR	6048	intergenic_variant	Indel	A>GCACC	1	V	-	-	2.8144e-06	5.9655e-05	MODIFIER	2022-05-28 04:49:18
26	5'UTR	6048	intergenic_variant	Indel	A>GCCGCGC	1	V	-	-	2.8144e-06	5.9655e-05	MODIFIER	2022-05-28 04:49:18
26	5'UTR	6048	intergenic_variant	Indel	A>GTA	1	V	-	-	2.8144e-06	5.9655e-05	MODIFIER	2022-05-28 04:49:18
26	5'UTR	6048	intergenic_variant	Insertion	A>ACTAGC	2	V	-	-	2.8144e-06	5.9655e-05	MODIFIER	2022-05-28 04:49:18
26	5'UTR	6048	intergenic_variant	Deletion	AACAAACCAACC>A	1	V	-	-	2.8144e-06	5.9655e-05	MODIFIER	2022-05-28 04:49:18
26	5'UTR	6048	intergenic_variant	Indel	A>CCT	5	V	-	-	2.8144e-06	5.9655e-05	MODIFIER	2022-05-28 04:49:18
26	5'UTR	6048	intergenic_variant	Indel	A>GTG	3	V	-	-	2.8144e-06	5.9655e-05	MODIFIER	2022-05-28 04:49:18
26	5'UTR	6048	intergenic_variant	SNP	A>Y	3	V	-	-	2.8144e-06	5.9655e-05	MODIFIER	2022-05-28 04:49:18
26	5'UTR	6048	intergenic_variant	Deletion	AACAAACCAACCAACT>A	1	V	-	-	2.8144e-06	5.9655e-05	MODIFIER	2022-05-28 04:49:18
26	5'UTR	6048	intergenic_variant	Insertion	A>ACTCGC	1	V	-	-	2.8144e-06	5.9655e-05	MODIFIER	2022-05-28 04:49:18
26	5'UTR	6048	intergenic_variant	Indel	A>GCTCTCTC	1	V	-	-	2.8144e-06	5.9655e-05	MODIFIER	2022-05-28 04:49:18
26	5'UTR	6048	intergenic_variant	Indel	A>CTTGCTTCGT	1	V	-	-	2.8144e-06	5.9655e-05	MODIFIER	2022-05-28 04:49:18
26	5'UTR	6048	intergenic_variant	Indel	A>GTATG	1	V	-	-	2.8144e-06	5.9655e-05	MODIFIER	2022-05-28 04:49:18
26	5'UTR	6048	intergenic_variant	Insertion	A>ACCTGC	1	V	-	-	2.8144e-06	5.9655e-05	MODIFIER	2022-05-28 04:49:18
26	5'UTR	6048	intergenic_variant	Insertion	A>ATCCCTCGG	1	V	-	-	2.8144e-06	5.9655e-05	MODIFIER	2022-05-28 04:49:18
26	5'UTR	6048	intergenic_variant	Insertion	A>ACTC	2	V	-	-	2.8144e-06	5.9655e-05	MODIFIER	2022-05-28 04:49:18
26	5'UTR	6048	intergenic_variant	Insertion	A>ACG	3	V	-	-	2.8144e-06	5.9655e-05	MODIFIER	2022-05-28 04:49:18
26	5'UTR	6048	intergenic_variant	Indel	A>CTGCT	1	V	-	-	2.8144e-06	5.9655e-05	MODIFIER	2022-05-28 04:49:18
26	5'UTR	6048	intergenic_variant	Insertion	A>ACTG	1	V	-	-	2.8144e-06	5.9655e-05	MODIFIER	2022-05-28 04:49:18
26	5'UTR	6048	intergenic_variant	Insertion	A>ACCC	2	V	-	-	2.8144e-06	5.9655e-05	MODIFIER	2022-05-28 04:49:18
26	5'UTR	6048	intergenic_variant	Insertion	A>ACA	1	V	-	-	2.8144e-06	5.9655e-05	MODIFIER	2022-05-28 04:49:18
26	5'UTR	6048	intergenic_variant	Indel	A>GCTGCGCC	1	V	-	-	2.8144e-06	5.9655e-05	MODIFIER	2022-05-28 04:49:18
26	5'UTR	6048	intergenic_variant	Deletion	AACAAACCAACCAACTT>A	1	V	-	-	2.8144e-06	5.9655e-05	MODIFIER	2022-05-28 04:49:18
26	5'UTR	6048	intergenic_variant	Insertion	A>ACGCCTC	1	V	-	-	2.8144e-06	5.9655e-05	MODIFIER	2022-05-28 04:49:18
26	5'UTR	6048	intergenic_variant	Insertion	A>ATTTT	1	V	-	-	2.8144e-06	5.9655e-05	MODIFIER	2022-05-28 04:49:18
26	5'UTR	6048	intergenic_variant	Insertion	A>ACT	1	V	-	-	2.8144e-06	5.9655e-05	MODIFIER	2022-05-28 04:49:18
26	5'UTR	6048	intergenic_variant	Deletion	AACAAA>A	1	V	-	-	2.8144e-06	5.9655e-05	MODIFIER	2022-05-28 04:49:18
26	5'UTR	6048	intergenic_variant	Indel	A>GCGCATC	1	V	-	-	2.8144e-06	5.9655e-05	MODIFIER	2022-05-28 04:49:18
26	5'UTR	6048	intergenic_variant	Indel	A>GCGCCGC	1	V	-	-	2.8144e-06	5.9655e-05	MODIFIER	2022-05-28 04:49:18
26	5'UTR	6048	intergenic_variant	Indel	A>CCCGT	1	V	-	-	2.8144e-06	5.9655e-05	MODIFIER	2022-05-28 04:49:18
26	5'UTR	6048	intergenic_variant	Insertion	A>ATGCTTGCTGT	1	V	-	-	2.8144e-06	5.9655e-05	MODIFIER	2022-05-28 04:49:18
26	5'UTR	6048	intergenic_variant	Indel	A>GCCCGC	1	V	-	-	2.8144e-06	5.9655e-05	MODIFIER	2022-05-28 04:49:18
26	5'UTR	6048	intergenic_variant	Insertion	A>AAATTGTATTGCTGAAATTCTCTGAC	1	V	-	-	2.8144e-06	5.9655e-05	MODIFIER	2022-05-28 04:49:18
26	5'UTR	6048	intergenic_variant	Indel	A>CTCCGT	1	V	-	-	2.8144e-06	5.9655e-05	MODIFIER	2022-05-28 04:49:18
26	5'UTR	6048	intergenic_variant	Insertion	A>AGTGC	1	V	-	-	2.8144e-06	5.9655e-05	MODIFIER	2022-05-28 04:49:18
26	5'UTR	6048	intergenic_variant	Insertion	A>ATCT	2	V	-	-	2.8144e-06	5.9655e-05	MODIFIER	2022-05-28 04:49:18
26	5'UTR	6048	intergenic_variant	Indel	A>GCT	3	V	-	-	2.8144e-06	5.9655e-05	MODIFIER	2022-05-28 04:49:18
26	5'UTR	6048	intergenic_variant	Insertion	A>ATGC	4	V	-	-	2.8144e-06	5.9655e-05	MODIFIER	2022-05-28 04:49:18
26	5'UTR	6048	intergenic_variant	Indel	AACAAAC>G	4	V	-	-	2.8144e-06	5.9655e-05	MODIFIER	2022-05-28 04:49:18
26	5'UTR	6048	intergenic_variant	Deletion	AACAAAC>A	1	V	-	-	2.8144e-06	5.9655e-05	MODIFIER	2022-05-28 04:49:18
26	5'UTR	6048	intergenic_variant	Deletion	AACAAACCAAC>A	1	V	-	-	2.8144e-06	5.9655e-05	MODIFIER	2022-05-28 04:49:18
26	5'UTR	6048	intergenic_variant	Indel	A>CTCCCTCCT	1	V	-	-	2.8144e-06	5.9655e-05	MODIFIER	2022-05-28 04:49:18
26	5'UTR	6048	intergenic_variant	Indel	A>GCTTCGT	1	V	-	-	2.8144e-06	5.9655e-05	MODIFIER	2022-05-28 04:49:18
26	5'UTR	6048	intergenic_variant	Indel	A>GCCTCCGCCGC	1	V	-	-	2.8144e-06	5.9655e-05	MODIFIER	2022-05-28 04:49:18
26	5'UTR	6048	intergenic_variant	Insertion	A>ATTCTTCGT	1	V	-	-	2.8144e-06	5.9655e-05	MODIFIER	2022-05-28 04:49:18
26	5'UTR	6048	intergenic_variant	Insertion	A>ATGT	1	V	-	-	2.8144e-06	5.9655e-05	MODIFIER	2022-05-28 04:49:18
26	5'UTR	6048	intergenic_variant	Insertion	A>AGACTTATAATTAG	1	V	-	-	2.8144e-06	5.9655e-05	MODIFIER	2022-05-28 04:49:18
26	5'UTR	6048	intergenic_variant	Indel	A>GCCTCCC	1	V	-	-	2.8144e-06	5.9655e-05	MODIFIER	2022-05-28 04:49:18
26	5'UTR	6048	intergenic_variant	Insertion	A>ACACTCACT	1	V	-	-	2.8144e-06	5.9655e-05	MODIFIER	2022-05-28 04:49:18
26	5'UTR	6048	intergenic_variant	Insertion	A>ACGATATATAGTCTACTCTTGTGCAGAATGAATTCTCGTAACTACATAGC	1	V	-	-	2.8144e-06	5.9655e-05	MODIFIER	2022-05-28 04:49:18
26	5'UTR	6048	intergenic_variant	Indel	A>GTGTCTCTC	1	V	-	-	2.8144e-06	5.9655e-05	MODIFIER	2022-05-28 04:49:18
26	5'UTR	6048	intergenic_variant	Insertion	A>ACTGC	1	V	-	-	2.8144e-06	5.9655e-05	MODIFIER	2022-05-28 04:49:18
26	5'UTR	6048	intergenic_variant	Insertion	A>ACAC	2	V	-	-	2.8144e-06	5.9655e-05	MODIFIER	2022-05-28 04:49:18
26	5'UTR	6048	intergenic_variant	Indel	A>GTGC	1	V	-	-	2.8144e-06	5.9655e-05	MODIFIER	2022-05-28 04:49:18
26	5'UTR	6048	intergenic_variant	Insertion	A>ATATACCCAGTAATGGGATTGCTGGGTCAAATGGTATTTCTAGTTCTAGATCCCTGAGGAATCGCCACACTGACTTCCACAATGGTTGAACTAGTTT	1	V	-	-	2.8144e-06	5.9655e-05	MODIFIER	2022-05-28 04:49:18
26	5'UTR	6048	intergenic_variant	Deletion	AA>A	1	V	-	-	2.8144e-06	5.9655e-05	MODIFIER	2022-05-28 04:49:18
26	5'UTR	6048	intergenic_variant	Insertion	A>AGAAGACGGCATACGAGATAGGTCACTGTGACTGGAGTTCAGAGATCCAAATTTCG	1	V	-	-	2.8144e-06	5.9655e-05	MODIFIER	2022-05-28 04:49:18
26	5'UTR	6048	intergenic_variant	Insertion	A>ACTGCTCCC	1	V	-	-	2.8144e-06	5.9655e-05	MODIFIER	2022-05-28 04:49:18
26	5'UTR	6048	intergenic_variant	Insertion	A>ATCCCCCC	1	V	-	-	2.8144e-06	5.9655e-05	MODIFIER	2022-05-28 04:49:18
26	5'UTR	6048	intergenic_variant	Indel	A>GCGC	1	V	-	-	2.8144e-06	5.9655e-05	MODIFIER	2022-05-28 04:49:18
26	5'UTR	6048	intergenic_variant	Indel	A>GCTC	2	V	-	-	2.8144e-06	5.9655e-05	MODIFIER	2022-05-28 04:49:18
26	5'UTR	6048	intergenic_variant	Indel	A>GTCCTCTGC	1	V	-	-	2.8144e-06	5.9655e-05	MODIFIER	2022-05-28 04:49:18
26	5'UTR	6048	intergenic_variant	Insertion	A>ATTTCTAGC	1	V	-	-	2.8144e-06	5.9655e-05	MODIFIER	2022-05-28 04:49:18
26	5'UTR	6048	intergenic_variant	Indel	A>CT	6	V	-	-	2.8144e-06	5.9655e-05	MODIFIER	2022-05-28 04:49:18
26	5'UTR	6048	intergenic_variant	Indel	A>CTTTACT	1	V	-	-	2.8144e-06	5.9655e-05	MODIFIER	2022-05-28 04:49:18
26	5'UTR	6048	intergenic_variant	Insertion	A>ATGCTCCCT	1	V	-	-	2.8144e-06	5.9655e-05	MODIFIER	2022-05-28 04:49:18
26	5'UTR	6048	intergenic_variant	Indel	A>GCTT	1	V	-	-	2.8144e-06	5.9655e-05	MODIFIER	2022-05-28 04:49:18
26	5'UTR	6048	intergenic_variant	Indel	A>GCTGCGCCC	1	V	-	-	2.8144e-06	5.9655e-05	MODIFIER	2022-05-28 04:49:18
26	5'UTR	6048	intergenic_variant	Indel	A>CAGT	1	V	-	-	2.8144e-06	5.9655e-05	MODIFIER	2022-05-28 04:49:18
26	5'UTR	6048	intergenic_variant	Indel	A>GCTTCTC	1	V	-	-	2.8144e-06	5.9655e-05	MODIFIER	2022-05-28 04:49:18
26	5'UTR	6048	intergenic_variant	Indel	A>GCATTC	1	V	-	-	2.8144e-06	5.9655e-05	MODIFIER	2022-05-28 04:49:18
26	5'UTR	6048	intergenic_variant	Indel	A>GCCTGGCGC	1	V	-	-	2.8144e-06	5.9655e-05	MODIFIER	2022-05-28 04:49:18
26	5'UTR	6048	intergenic_variant	Insertion	A>ATTT	1	V	-	-	2.8144e-06	5.9655e-05	MODIFIER	2022-05-28 04:49:18
26	5'UTR	6048	intergenic_variant	Insertion	A>AAGGT	6	V	-	-	2.8144e-06	5.9655e-05	MODIFIER	2022-05-28 04:49:18
26	5'UTR	6048	intergenic_variant	Indel	A>GCACTCGTGT	1	V	-	-	2.8144e-06	5.9655e-05	MODIFIER	2022-05-28 04:49:18
26	5'UTR	6048	intergenic_variant	Indel	A>GTTCAGC	1	V	-	-	2.8144e-06	5.9655e-05	MODIFIER	2022-05-28 04:49:18
27	5'UTR	5235	intergenic_variant	Deletion	ACAAA>A	1	IV	-	-	1.0012e-06	6.1953e-05	MODIFIER	2022-05-28 04:49:18
27	5'UTR	5235	intergenic_variant	Insertion	A>ACGCC	1	IV	-	-	1.0012e-06	6.1953e-05	MODIFIER	2022-05-28 04:49:18
27	5'UTR	5235	intergenic_variant	Insertion	A>ACTCCT	1	IV	-	-	1.0012e-06	6.1953e-05	MODIFIER	2022-05-28 04:49:18
27	5'UTR	5235	intergenic_variant	Indel	A>GTTTC	1	IV	-	-	1.0012e-06	6.1953e-05	MODIFIER	2022-05-28 04:49:18
27	5'UTR	5235	intergenic_variant	Indel	A>CAGTCTTATT	1	IV	-	-	1.0012e-06	6.1953e-05	MODIFIER	2022-05-28 04:49:18
27	5'UTR	5235	intergenic_variant	Insertion	A>ACTCGCG	1	IV	-	-	1.0012e-06	6.1953e-05	MODIFIER	2022-05-28 04:49:18
27	5'UTR	5235	intergenic_variant	Indel	A>CATT	1	IV	-	-	1.0012e-06	6.1953e-05	MODIFIER	2022-05-28 04:49:18
27	5'UTR	5235	intergenic_variant	SNP	A>T	1035	IV	-	-	1.0012e-06	6.1953e-05	MODIFIER	2022-05-28 04:49:18
27	5'UTR	5235	intergenic_variant	SNP	A>W	12	IV	-	-	1.0012e-06	6.1953e-05	MODIFIER	2022-05-28 04:49:18
27	5'UTR	5235	intergenic_variant	Insertion	A>AATT	1	IV	-	-	1.0012e-06	6.1953e-05	MODIFIER	2022-05-28 04:49:18
27	5'UTR	5235	intergenic_variant	SNP	A>R	42	IV	-	-	1.0012e-06	6.1953e-05	MODIFIER	2022-05-28 04:49:18
27	5'UTR	5235	intergenic_variant	SNP	A>S	2	IV	-	-	1.0012e-06	6.1953e-05	MODIFIER	2022-05-28 04:49:18
27	5'UTR	5235	intergenic_variant	Insertion	A>AGC	1	IV	-	-	1.0012e-06	6.1953e-05	MODIFIER	2022-05-28 04:49:18
27	5'UTR	5235	intergenic_variant	Insertion	A>ACTCTGTG	1	IV	-	-	1.0012e-06	6.1953e-05	MODIFIER	2022-05-28 04:49:18
27	5'UTR	5235	intergenic_variant	SNP	A>Y	5	IV	-	-	1.0012e-06	6.1953e-05	MODIFIER	2022-05-28 04:49:18
27	5'UTR	5235	intergenic_variant	Indel	A>GTCTC	1	IV	-	-	1.0012e-06	6.1953e-05	MODIFIER	2022-05-28 04:49:18
27	5'UTR	5235	intergenic_variant	SNP	A>D	2	IV	-	-	1.0012e-06	6.1953e-05	MODIFIER	2022-05-28 04:49:18
27	5'UTR	5235	intergenic_variant	SNP	A>G	2658	IV	-	-	1.0012e-06	6.1953e-05	MODIFIER	2022-05-28 04:49:18
27	5'UTR	5235	intergenic_variant	Insertion	A>AATG	1	IV	-	-	1.0012e-06	6.1953e-05	MODIFIER	2022-05-28 04:49:18
27	5'UTR	5235	intergenic_variant	Insertion	A>ACTCGCT	1	IV	-	-	1.0012e-06	6.1953e-05	MODIFIER	2022-05-28 04:49:18
27	5'UTR	5235	intergenic_variant	SNP	A>M	30	IV	-	-	1.0012e-06	6.1953e-05	MODIFIER	2022-05-28 04:49:18
27	5'UTR	5235	intergenic_variant	Insertion	A>AGT	2	IV	-	-	1.0012e-06	6.1953e-05	MODIFIER	2022-05-28 04:49:18
27	5'UTR	5235	intergenic_variant	SNP	A>K	1	IV	-	-	1.0012e-06	6.1953e-05	MODIFIER	2022-05-28 04:49:18
27	5'UTR	5235	intergenic_variant	Indel	A>GTTCCTT	1	IV	-	-	1.0012e-06	6.1953e-05	MODIFIER	2022-05-28 04:49:18
27	5'UTR	5235	intergenic_variant	Insertion	A>AG	7	IV	-	-	1.0012e-06	6.1953e-05	MODIFIER	2022-05-28 04:49:18
27	5'UTR	5235	intergenic_variant	Insertion	A>AC	1	IV	-	-	1.0012e-06	6.1953e-05	MODIFIER	2022-05-28 04:49:18
27	5'UTR	5235	intergenic_variant	Insertion	A>AA	1	IV	-	-	1.0012e-06	6.1953e-05	MODIFIER	2022-05-28 04:49:18
27	5'UTR	5235	intergenic_variant	Insertion	A>AT	8	IV	-	-	1.0012e-06	6.1953e-05	MODIFIER	2022-05-28 04:49:18
27	5'UTR	5235	intergenic_variant	Deletion	AC>A	27	IV	-	-	1.0012e-06	6.1953e-05	MODIFIER	2022-05-28 04:49:18
27	5'UTR	5235	intergenic_variant	Indel	A>GGCTCTCTT	1	IV	-	-	1.0012e-06	6.1953e-05	MODIFIER	2022-05-28 04:49:18
27	5'UTR	5235	intergenic_variant	Indel	A>GT	4	IV	-	-	1.0012e-06	6.1953e-05	MODIFIER	2022-05-28 04:49:18
27	5'UTR	5235	intergenic_variant	Indel	A>CGCTTACT	1	IV	-	-	1.0012e-06	6.1953e-05	MODIFIER	2022-05-28 04:49:18
27	5'UTR	5235	intergenic_variant	Insertion	A>AATTCGCTGT	1	IV	-	-	1.0012e-06	6.1953e-05	MODIFIER	2022-05-28 04:49:18
27	5'UTR	5235	intergenic_variant	Insertion	A>ATG	4	IV	-	-	1.0012e-06	6.1953e-05	MODIFIER	2022-05-28 04:49:18
27	5'UTR	5235	intergenic_variant	Insertion	A>ACTCT	1	IV	-	-	1.0012e-06	6.1953e-05	MODIFIER	2022-05-28 04:49:18
27	5'UTR	5235	intergenic_variant	Indel	A>CCCTCGCCTCGTT	1	IV	-	-	1.0012e-06	6.1953e-05	MODIFIER	2022-05-28 04:49:18
27	5'UTR	5235	upstream_gene_variant	Deletion	ACAAACCAACCAACTTTCGATCTCTTGTAGATCTGTTCTCTAAACGAACTTTAAAATCTGTGTGGCTGTCACTCGGCTGCATGCTTAGTGCACTCACGCAGTATAATTAATAACTAATTACTGTCGTTGACAGGACACGAGTAACTCGTCTATCTTCTGCAGGCTGCTTACGGTTTCGTCCGTGTTGCAGCCGATCATCAGCACAT>A	2	IV	-	-	1.0012e-06	6.1953e-05	MODIFIER,DISTANCE=ORF1ab:34	2022-05-28 04:49:18
27	5'UTR	5235	intergenic_variant	Insertion	A>AACTCATG	1	IV	-	-	1.0012e-06	6.1953e-05	MODIFIER	2022-05-28 04:49:18
27	5'UTR	5235	intergenic_variant	Insertion	A>ACTCG	1	IV	-	-	1.0012e-06	6.1953e-05	MODIFIER	2022-05-28 04:49:18
27	5'UTR	5235	intergenic_variant	Insertion	A>ATT	3	IV	-	-	1.0012e-06	6.1953e-05	MODIFIER	2022-05-28 04:49:18
27	5'UTR	5235	intergenic_variant	Deletion	ACAAACCAAC>A	1	IV	-	-	1.0012e-06	6.1953e-05	MODIFIER	2022-05-28 04:49:18
27	5'UTR	5235	intergenic_variant	Indel	A>GCTCTCT	1	IV	-	-	1.0012e-06	6.1953e-05	MODIFIER	2022-05-28 04:49:18
27	5'UTR	5235	intergenic_variant	Insertion	A>AAGATCTGTAATAATCATTGTTAAGTACCCATCTACCAYGACGTGCCTACAGTACTCAGAACGTCATCTTTAAGATGTTGACGTGCCTACAGTACTCAGAACGTCATCTTTAAGATGTTGACGTGCCTACAGTACTCAGAACGTCATCTTTAAGATGTTGACGTGCCTACAGTACTCAGAACGTCATCTTTAAGATGTTGACGTGCCTACGATAAGACCTCCTCCACGGAGTCTCCAAAGCCACGTACGAGCACGTCGCGAACCTGTAAAACAGG	1	IV	-	-	1.0012e-06	6.1953e-05	MODIFIER	2022-05-28 04:49:18
27	5'UTR	5235	intergenic_variant	Indel	A>GC	1	IV	-	-	1.0012e-06	6.1953e-05	MODIFIER	2022-05-28 04:49:18
27	5'UTR	5235	intergenic_variant	Indel	A>GAT	1	IV	-	-	1.0012e-06	6.1953e-05	MODIFIER	2022-05-28 04:49:18
27	5'UTR	5235	intergenic_variant	Deletion	ACAAACCAACC>A	1	IV	-	-	1.0012e-06	6.1953e-05	MODIFIER	2022-05-28 04:49:18
27	5'UTR	5235	intergenic_variant	Indel	A>CTGCGCTT	1	IV	-	-	1.0012e-06	6.1953e-05	MODIFIER	2022-05-28 04:49:18
27	5'UTR	5235	intergenic_variant	Deletion	ACAAAC>A	3	IV	-	-	1.0012e-06	6.1953e-05	MODIFIER	2022-05-28 04:49:18
27	5'UTR	5235	intergenic_variant	Insertion	A>AGATTGCTGCACATATGGTAGCTCAATTTTTAGTTTTTTTGAGGACCCTC	1	IV	-	-	1.0012e-06	6.1953e-05	MODIFIER	2022-05-28 04:49:18
27	5'UTR	5235	intergenic_variant	Indel	A>CTT	2	IV	-	-	1.0012e-06	6.1953e-05	MODIFIER	2022-05-28 04:49:18
27	5'UTR	5235	intergenic_variant	Indel	A>GTC	1	IV	-	-	1.0012e-06	6.1953e-05	MODIFIER	2022-05-28 04:49:18
27	5'UTR	5235	intergenic_variant	Indel	A>CCT	1	IV	-	-	1.0012e-06	6.1953e-05	MODIFIER	2022-05-28 04:49:18
27	5'UTR	5235	intergenic_variant	Indel	A>GTTGTCTGCCGCC	1	IV	-	-	1.0012e-06	6.1953e-05	MODIFIER	2022-05-28 04:49:18
27	5'UTR	5235	intergenic_variant	Insertion	A>ATCGGCT	1	IV	-	-	1.0012e-06	6.1953e-05	MODIFIER	2022-05-28 04:49:18
27	5'UTR	5235	intergenic_variant	Indel	A>GTT	2	IV	-	-	1.0012e-06	6.1953e-05	MODIFIER	2022-05-28 04:49:18
27	5'UTR	5235	intergenic_variant	Insertion	A>ACTC	2	IV	-	-	1.0012e-06	6.1953e-05	MODIFIER	2022-05-28 04:49:18
27	5'UTR	5235	intergenic_variant	Insertion	A>ACG	2	IV	-	-	1.0012e-06	6.1953e-05	MODIFIER	2022-05-28 04:49:18
27	5'UTR	5235	intergenic_variant	Insertion	A>ACTG	3	IV	-	-	1.0012e-06	6.1953e-05	MODIFIER	2022-05-28 04:49:18
27	5'UTR	5235	intergenic_variant	Insertion	A>ACC	1	IV	-	-	1.0012e-06	6.1953e-05	MODIFIER	2022-05-28 04:49:18
27	5'UTR	5235	intergenic_variant	Indel	A>GCGCC	1	IV	-	-	1.0012e-06	6.1953e-05	MODIFIER	2022-05-28 04:49:18
27	5'UTR	5235	intergenic_variant	Insertion	A>AGTG	3	IV	-	-	1.0012e-06	6.1953e-05	MODIFIER	2022-05-28 04:49:18
27	5'UTR	5235	intergenic_variant	Insertion	A>ATTTT	1	IV	-	-	1.0012e-06	6.1953e-05	MODIFIER	2022-05-28 04:49:18
27	5'UTR	5235	intergenic_variant	Insertion	A>ACT	5	IV	-	-	1.0012e-06	6.1953e-05	MODIFIER	2022-05-28 04:49:18
27	5'UTR	5235	intergenic_variant	Insertion	A>AGTC	1	IV	-	-	1.0012e-06	6.1953e-05	MODIFIER	2022-05-28 04:49:18
27	5'UTR	5235	intergenic_variant	Insertion	A>ACTT	1	IV	-	-	1.0012e-06	6.1953e-05	MODIFIER	2022-05-28 04:49:18
27	5'UTR	5235	intergenic_variant	Indel	A>GCGCT	1	IV	-	-	1.0012e-06	6.1953e-05	MODIFIER	2022-05-28 04:49:18
27	5'UTR	5235	intergenic_variant	Insertion	A>ACAATGCTG	1	IV	-	-	1.0012e-06	6.1953e-05	MODIFIER	2022-05-28 04:49:18
27	5'UTR	5235	intergenic_variant	SNP	A>C	1265	IV	-	-	1.0012e-06	6.1953e-05	MODIFIER	2022-05-28 04:49:18
27	5'UTR	5235	intergenic_variant	Insertion	A>ACGCTCCTT	1	IV	-	-	1.0012e-06	6.1953e-05	MODIFIER	2022-05-28 04:49:18
27	5'UTR	5235	intergenic_variant	Indel	A>CCTT	1	IV	-	-	1.0012e-06	6.1953e-05	MODIFIER	2022-05-28 04:49:18
27	5'UTR	5235	intergenic_variant	Insertion	A>AACTTCTCTT	2	IV	-	-	1.0012e-06	6.1953e-05	MODIFIER	2022-05-28 04:49:18
27	5'UTR	5235	intergenic_variant	Indel	A>CATGCTCATT	1	IV	-	-	1.0012e-06	6.1953e-05	MODIFIER	2022-05-28 04:49:18
27	5'UTR	5235	intergenic_variant	Indel	A>GCT	3	IV	-	-	1.0012e-06	6.1953e-05	MODIFIER	2022-05-28 04:49:18
27	5'UTR	5235	intergenic_variant	Deletion	ACAAACC>A	1	IV	-	-	1.0012e-06	6.1953e-05	MODIFIER	2022-05-28 04:49:18
27	5'UTR	5235	intergenic_variant	Insertion	A>AGGGTGGT	1	IV	-	-	1.0012e-06	6.1953e-05	MODIFIER	2022-05-28 04:49:18
27	5'UTR	5235	intergenic_variant	Indel	ACAAACCAACCAACTTTCGATC>G	2	IV	-	-	1.0012e-06	6.1953e-05	MODIFIER	2022-05-28 04:49:18
27	5'UTR	5235	intergenic_variant	Indel	A>CTGCCT	1	IV	-	-	1.0012e-06	6.1953e-05	MODIFIER	2022-05-28 04:49:18
27	5'UTR	5235	intergenic_variant	Indel	A>GTCCTTTGGC	1	IV	-	-	1.0012e-06	6.1953e-05	MODIFIER	2022-05-28 04:49:18
27	5'UTR	5235	intergenic_variant	Insertion	A>ACAC	1	IV	-	-	1.0012e-06	6.1953e-05	MODIFIER	2022-05-28 04:49:18
27	5'UTR	5235	intergenic_variant	Indel	A>GTCGCT	1	IV	-	-	1.0012e-06	6.1953e-05	MODIFIER	2022-05-28 04:49:18
27	5'UTR	5235	intergenic_variant	Indel	A>GTCATT	1	IV	-	-	1.0012e-06	6.1953e-05	MODIFIER	2022-05-28 04:49:18
27	5'UTR	5235	intergenic_variant	Insertion	A>AAC	4	IV	-	-	1.0012e-06	6.1953e-05	MODIFIER	2022-05-28 04:49:18
27	5'UTR	5235	intergenic_variant	Insertion	A>ATTCT	1	IV	-	-	1.0012e-06	6.1953e-05	MODIFIER	2022-05-28 04:49:18
27	5'UTR	5235	intergenic_variant	Insertion	A>AAT	5	IV	-	-	1.0012e-06	6.1953e-05	MODIFIER	2022-05-28 04:49:18
27	5'UTR	5235	intergenic_variant	Indel	AC>G	18	IV	-	-	1.0012e-06	6.1953e-05	MODIFIER	2022-05-28 04:49:18
27	5'UTR	5235	intergenic_variant	Indel	A>CCTCCT	1	IV	-	-	1.0012e-06	6.1953e-05	MODIFIER	2022-05-28 04:49:18
27	5'UTR	5235	intergenic_variant	Insertion	A>AGGAAGACC	1	IV	-	-	1.0012e-06	6.1953e-05	MODIFIER	2022-05-28 04:49:18
27	5'UTR	5235	intergenic_variant	Insertion	A>AGCG	1	IV	-	-	1.0012e-06	6.1953e-05	MODIFIER	2022-05-28 04:49:18
27	5'UTR	5235	intergenic_variant	Indel	A>GTCACT	1	IV	-	-	1.0012e-06	6.1953e-05	MODIFIER	2022-05-28 04:49:18
27	5'UTR	5235	intergenic_variant	Indel	A>GGCGTC	1	IV	-	-	1.0012e-06	6.1953e-05	MODIFIER	2022-05-28 04:49:18
27	5'UTR	5235	intergenic_variant	Indel	A>CT	3	IV	-	-	1.0012e-06	6.1953e-05	MODIFIER	2022-05-28 04:49:18
27	5'UTR	5235	intergenic_variant	Indel	A>GCTT	1	IV	-	-	1.0012e-06	6.1953e-05	MODIFIER	2022-05-28 04:49:18
27	5'UTR	5235	intergenic_variant	Insertion	A>AGCT	1	IV	-	-	1.0012e-06	6.1953e-05	MODIFIER	2022-05-28 04:49:18
27	5'UTR	5235	intergenic_variant	Insertion	A>ATTACTCTG	1	IV	-	-	1.0012e-06	6.1953e-05	MODIFIER	2022-05-28 04:49:18
27	5'UTR	5235	intergenic_variant	Insertion	A>ATTC	1	IV	-	-	1.0012e-06	6.1953e-05	MODIFIER	2022-05-28 04:49:18
27	5'UTR	5235	intergenic_variant	Insertion	A>ATTT	1	IV	-	-	1.0012e-06	6.1953e-05	MODIFIER	2022-05-28 04:49:18
27	5'UTR	5235	intergenic_variant	Insertion	A>ACTCTCGTG	1	IV	-	-	1.0012e-06	6.1953e-05	MODIFIER	2022-05-28 04:49:18
27	5'UTR	5235	intergenic_variant	Insertion	A>ACTCCCGCG	1	IV	-	-	1.0012e-06	6.1953e-05	MODIFIER	2022-05-28 04:49:18
27	5'UTR	5235	intergenic_variant	Insertion	A>ATCTCTTG	2	IV	-	-	1.0012e-06	6.1953e-05	MODIFIER	2022-05-28 04:49:18
28	5'UTR	5297	intergenic_variant	Insertion	C>CCT	12	V	-	-	7.4982e-06	3.3294e-05	MODIFIER	2022-05-28 04:49:18
28	5'UTR	5297	intergenic_variant	Insertion	C>CGGCTT	1	V	-	-	7.4982e-06	3.3294e-05	MODIFIER	2022-05-28 04:49:18
28	5'UTR	5297	intergenic_variant	Indel	C>TTT	1	V	-	-	7.4982e-06	3.3294e-05	MODIFIER	2022-05-28 04:49:18
28	5'UTR	5297	intergenic_variant	Insertion	C>CTTCTCCA	1	V	-	-	7.4982e-06	3.3294e-05	MODIFIER	2022-05-28 04:49:18
28	5'UTR	5297	intergenic_variant	Insertion	C>CTTGGTT	1	V	-	-	7.4982e-06	3.3294e-05	MODIFIER	2022-05-28 04:49:18
28	5'UTR	5297	intergenic_variant	Insertion	C>CTCTCTG	1	V	-	-	7.4982e-06	3.3294e-05	MODIFIER	2022-05-28 04:49:18
28	5'UTR	5297	intergenic_variant	Insertion	C>CCTCG	1	V	-	-	7.4982e-06	3.3294e-05	MODIFIER	2022-05-28 04:49:18
28	5'UTR	5297	intergenic_variant	Indel	C>ACG	1	V	-	-	7.4982e-06	3.3294e-05	MODIFIER	2022-05-28 04:49:18
28	5'UTR	5297	intergenic_variant	Insertion	C>CCG	5	V	-	-	7.4982e-06	3.3294e-05	MODIFIER	2022-05-28 04:49:18
28	5'UTR	5297	intergenic_variant	Insertion	C>CCC	2	V	-	-	7.4982e-06	3.3294e-05	MODIFIER	2022-05-28 04:49:18
28	5'UTR	5297	intergenic_variant	Indel	C>TTG	2	V	-	-	7.4982e-06	3.3294e-05	MODIFIER	2022-05-28 04:49:18
28	5'UTR	5297	intergenic_variant	Indel	C>TTTA	1	V	-	-	7.4982e-06	3.3294e-05	MODIFIER	2022-05-28 04:49:18
28	5'UTR	5297	intergenic_variant	Insertion	C>CTTTCTG	1	V	-	-	7.4982e-06	3.3294e-05	MODIFIER	2022-05-28 04:49:18
28	5'UTR	5297	intergenic_variant	SNP	C>W	1	V	-	-	7.4982e-06	3.3294e-05	MODIFIER	2022-05-28 04:49:18
28	5'UTR	5297	intergenic_variant	Insertion	C>CTCTCTT	1	V	-	-	7.4982e-06	3.3294e-05	MODIFIER	2022-05-28 04:49:18
28	5'UTR	5297	intergenic_variant	Insertion	C>CACACTTA	1	V	-	-	7.4982e-06	3.3294e-05	MODIFIER	2022-05-28 04:49:18
28	5'UTR	5297	intergenic_variant	Insertion	C>CTGTC	1	V	-	-	7.4982e-06	3.3294e-05	MODIFIER	2022-05-28 04:49:18
28	5'UTR	5297	intergenic_variant	Insertion	C>CTCTCACTCGGCT	1	V	-	-	7.4982e-06	3.3294e-05	MODIFIER	2022-05-28 04:49:18
28	5'UTR	5297	intergenic_variant	Indel	C>TTTATTA	1	V	-	-	7.4982e-06	3.3294e-05	MODIFIER	2022-05-28 04:49:18
28	5'UTR	5297	intergenic_variant	Insertion	C>CTTGCTT	1	V	-	-	7.4982e-06	3.3294e-05	MODIFIER	2022-05-28 04:49:18
28	5'UTR	5297	intergenic_variant	Insertion	C>CTTGCT	1	V	-	-	7.4982e-06	3.3294e-05	MODIFIER	2022-05-28 04:49:18
28	5'UTR	5297	intergenic_variant	Insertion	C>CTCGCGT	1	V	-	-	7.4982e-06	3.3294e-05	MODIFIER	2022-05-28 04:49:18
28	5'UTR	5297	intergenic_variant	Insertion	C>CTGTCT	1	V	-	-	7.4982e-06	3.3294e-05	MODIFIER	2022-05-28 04:49:18
28	5'UTR	5297	intergenic_variant	Insertion	C>CTTA	2	V	-	-	7.4982e-06	3.3294e-05	MODIFIER	2022-05-28 04:49:18
28	5'UTR	5297	intergenic_variant	Insertion	C>CTCCCCG	1	V	-	-	7.4982e-06	3.3294e-05	MODIFIER	2022-05-28 04:49:18
28	5'UTR	5297	intergenic_variant	Insertion	C>CTGTCGCCT	1	V	-	-	7.4982e-06	3.3294e-05	MODIFIER	2022-05-28 04:49:18
28	5'UTR	5297	intergenic_variant	Indel	C>TACTCAACATAAGCTGAATAAATATATACCCACAGAAGCATATGCTCAATGGTTGCTGCTCTATGCTTTGCA	1	V	-	-	7.4982e-06	3.3294e-05	MODIFIER	2022-05-28 04:49:18
28	5'UTR	5297	intergenic_variant	Insertion	C>CTCCCGCCT	1	V	-	-	7.4982e-06	3.3294e-05	MODIFIER	2022-05-28 04:49:18
28	5'UTR	5297	intergenic_variant	Insertion	C>CCCCT	1	V	-	-	7.4982e-06	3.3294e-05	MODIFIER	2022-05-28 04:49:18
28	5'UTR	5297	intergenic_variant	Insertion	C>CTTC	1	V	-	-	7.4982e-06	3.3294e-05	MODIFIER	2022-05-28 04:49:18
28	5'UTR	5297	intergenic_variant	Insertion	C>CCCGCCT	1	V	-	-	7.4982e-06	3.3294e-05	MODIFIER	2022-05-28 04:49:18
28	5'UTR	5297	intergenic_variant	Deletion	CA>C	215	V	-	-	7.4982e-06	3.3294e-05	MODIFIER	2022-05-28 04:49:18
28	5'UTR	5297	intergenic_variant	Insertion	C>CGCTT	3	V	-	-	7.4982e-06	3.3294e-05	MODIFIER	2022-05-28 04:49:18
28	5'UTR	5297	intergenic_variant	Insertion	C>CGCCT	2	V	-	-	7.4982e-06	3.3294e-05	MODIFIER	2022-05-28 04:49:18
28	5'UTR	5297	intergenic_variant	Insertion	C>CTCCTTGCTTTC	1	V	-	-	7.4982e-06	3.3294e-05	MODIFIER	2022-05-28 04:49:18
28	5'UTR	5297	intergenic_variant	Insertion	C>CTTGCCT	1	V	-	-	7.4982e-06	3.3294e-05	MODIFIER	2022-05-28 04:49:18
28	5'UTR	5297	intergenic_variant	Insertion	C>CCCCG	1	V	-	-	7.4982e-06	3.3294e-05	MODIFIER	2022-05-28 04:49:18
28	5'UTR	5297	intergenic_variant	Insertion	C>CTCAGTG	1	V	-	-	7.4982e-06	3.3294e-05	MODIFIER	2022-05-28 04:49:18
28	5'UTR	5297	intergenic_variant	Insertion	C>CCCCC	1	V	-	-	7.4982e-06	3.3294e-05	MODIFIER	2022-05-28 04:49:18
28	5'UTR	5297	intergenic_variant	Insertion	C>CTTCCTG	1	V	-	-	7.4982e-06	3.3294e-05	MODIFIER	2022-05-28 04:49:18
28	5'UTR	5297	intergenic_variant	Insertion	C>CTCTC	2	V	-	-	7.4982e-06	3.3294e-05	MODIFIER	2022-05-28 04:49:18
28	5'UTR	5297	intergenic_variant	Indel	C>TCTGCTT	1	V	-	-	7.4982e-06	3.3294e-05	MODIFIER	2022-05-28 04:49:18
28	5'UTR	5297	intergenic_variant	Insertion	C>CCCTG	1	V	-	-	7.4982e-06	3.3294e-05	MODIFIER	2022-05-28 04:49:18
28	5'UTR	5297	intergenic_variant	Insertion	C>CTCTCTGCA	1	V	-	-	7.4982e-06	3.3294e-05	MODIFIER	2022-05-28 04:49:18
28	5'UTR	5297	intergenic_variant	Insertion	C>CTCGCTCGCTG	1	V	-	-	7.4982e-06	3.3294e-05	MODIFIER	2022-05-28 04:49:18
28	5'UTR	5297	intergenic_variant	SNP	C>R	1	V	-	-	7.4982e-06	3.3294e-05	MODIFIER	2022-05-28 04:49:18
28	5'UTR	5297	intergenic_variant	Insertion	C>CTCCGCC	1	V	-	-	7.4982e-06	3.3294e-05	MODIFIER	2022-05-28 04:49:18
28	5'UTR	5297	intergenic_variant	Insertion	C>CCTGCTCACTCCT	1	V	-	-	7.4982e-06	3.3294e-05	MODIFIER	2022-05-28 04:49:18
28	5'UTR	5297	intergenic_variant	Insertion	C>CTCACTT	1	V	-	-	7.4982e-06	3.3294e-05	MODIFIER	2022-05-28 04:49:18
28	5'UTR	5297	intergenic_variant	Insertion	C>CCGCG	1	V	-	-	7.4982e-06	3.3294e-05	MODIFIER	2022-05-28 04:49:18
28	5'UTR	5297	intergenic_variant	Insertion	C>CTCCCCACT	1	V	-	-	7.4982e-06	3.3294e-05	MODIFIER	2022-05-28 04:49:18
28	5'UTR	5297	intergenic_variant	Insertion	C>CCTTG	1	V	-	-	7.4982e-06	3.3294e-05	MODIFIER	2022-05-28 04:49:18
28	5'UTR	5297	intergenic_variant	Insertion	C>CCGCCGCCGG	1	V	-	-	7.4982e-06	3.3294e-05	MODIFIER	2022-05-28 04:49:18
28	5'UTR	5297	intergenic_variant	Insertion	C>CTGCT	1	V	-	-	7.4982e-06	3.3294e-05	MODIFIER	2022-05-28 04:49:18
28	5'UTR	5297	intergenic_variant	Insertion	C>CCTG	4	V	-	-	7.4982e-06	3.3294e-05	MODIFIER	2022-05-28 04:49:18
28	5'UTR	5297	intergenic_variant	Indel	C>TTA	1	V	-	-	7.4982e-06	3.3294e-05	MODIFIER	2022-05-28 04:49:18
28	5'UTR	5297	intergenic_variant	Insertion	C>CTGT	5	V	-	-	7.4982e-06	3.3294e-05	MODIFIER	2022-05-28 04:49:18
28	5'UTR	5297	intergenic_variant	Indel	CAA>T	53	V	-	-	7.4982e-06	3.3294e-05	MODIFIER	2022-05-28 04:49:18
28	5'UTR	5297	intergenic_variant	Insertion	C>CTGTCTGCT	1	V	-	-	7.4982e-06	3.3294e-05	MODIFIER	2022-05-28 04:49:18
28	5'UTR	5297	intergenic_variant	Insertion	C>CCTTT	1	V	-	-	7.4982e-06	3.3294e-05	MODIFIER	2022-05-28 04:49:18
28	5'UTR	5297	intergenic_variant	Insertion	C>CTGCA	1	V	-	-	7.4982e-06	3.3294e-05	MODIFIER	2022-05-28 04:49:18
28	5'UTR	5297	intergenic_variant	Insertion	C>CACTCTG	1	V	-	-	7.4982e-06	3.3294e-05	MODIFIER	2022-05-28 04:49:18
28	5'UTR	5297	intergenic_variant	Insertion	C>CATTCTTAGTGT	1	V	-	-	7.4982e-06	3.3294e-05	MODIFIER	2022-05-28 04:49:18
28	5'UTR	5297	intergenic_variant	Insertion	C>CGCCCTTA	1	V	-	-	7.4982e-06	3.3294e-05	MODIFIER	2022-05-28 04:49:18
28	5'UTR	5297	intergenic_variant	Insertion	C>CTGC	1	V	-	-	7.4982e-06	3.3294e-05	MODIFIER	2022-05-28 04:49:18
28	5'UTR	5297	intergenic_variant	Indel	C>TTCCTCG	1	V	-	-	7.4982e-06	3.3294e-05	MODIFIER	2022-05-28 04:49:18
28	5'UTR	5297	intergenic_variant	Insertion	C>CAA	17	V	-	-	7.4982e-06	3.3294e-05	MODIFIER	2022-05-28 04:49:18
28	5'UTR	5297	intergenic_variant	Insertion	C>CCCCTCGCAG	1	V	-	-	7.4982e-06	3.3294e-05	MODIFIER	2022-05-28 04:49:18
28	5'UTR	5297	intergenic_variant	Insertion	C>CTCTCCCGCGG	1	V	-	-	7.4982e-06	3.3294e-05	MODIFIER	2022-05-28 04:49:18
28	5'UTR	5297	intergenic_variant	Insertion	C>CTTT	4	V	-	-	7.4982e-06	3.3294e-05	MODIFIER	2022-05-28 04:49:18
28	5'UTR	5297	intergenic_variant	Insertion	C>CTCTCCCTCTCG	1	V	-	-	7.4982e-06	3.3294e-05	MODIFIER	2022-05-28 04:49:18
28	5'UTR	5297	intergenic_variant	Insertion	C>CT	34	V	-	-	7.4982e-06	3.3294e-05	MODIFIER	2022-05-28 04:49:18
28	5'UTR	5297	intergenic_variant	Insertion	C>CTCCTCCC	1	V	-	-	7.4982e-06	3.3294e-05	MODIFIER	2022-05-28 04:49:18
28	5'UTR	5297	intergenic_variant	Insertion	C>CCGCTCCGCT	1	V	-	-	7.4982e-06	3.3294e-05	MODIFIER	2022-05-28 04:49:18
28	5'UTR	5297	intergenic_variant	Indel	CAAA>T	7	V	-	-	7.4982e-06	3.3294e-05	MODIFIER	2022-05-28 04:49:18
28	5'UTR	5297	intergenic_variant	Insertion	C>CCTCGCTG	1	V	-	-	7.4982e-06	3.3294e-05	MODIFIER	2022-05-28 04:49:18
28	5'UTR	5297	intergenic_variant	Insertion	C>CTCGCCCCC	1	V	-	-	7.4982e-06	3.3294e-05	MODIFIER	2022-05-28 04:49:18
28	5'UTR	5297	intergenic_variant	Insertion	C>CG	1	V	-	-	7.4982e-06	3.3294e-05	MODIFIER	2022-05-28 04:49:18
28	5'UTR	5297	intergenic_variant	Insertion	C>CTTG	5	V	-	-	7.4982e-06	3.3294e-05	MODIFIER	2022-05-28 04:49:18
28	5'UTR	5297	intergenic_variant	Insertion	C>CC	15	V	-	-	7.4982e-06	3.3294e-05	MODIFIER	2022-05-28 04:49:18
28	5'UTR	5297	intergenic_variant	Indel	C>TCTCCT	1	V	-	-	7.4982e-06	3.3294e-05	MODIFIER	2022-05-28 04:49:18
28	5'UTR	5297	intergenic_variant	Insertion	C>CA	109	V	-	-	7.4982e-06	3.3294e-05	MODIFIER	2022-05-28 04:49:18
28	5'UTR	5297	intergenic_variant	Insertion	C>CTCGCAG	2	V	-	-	7.4982e-06	3.3294e-05	MODIFIER	2022-05-28 04:49:18
28	5'UTR	5297	intergenic_variant	Insertion	C>CTCTTT	1	V	-	-	7.4982e-06	3.3294e-05	MODIFIER	2022-05-28 04:49:18
28	5'UTR	5297	intergenic_variant	Insertion	C>CTTTTG	1	V	-	-	7.4982e-06	3.3294e-05	MODIFIER	2022-05-28 04:49:18
28	5'UTR	5297	intergenic_variant	Indel	C>TCCGGCTG	1	V	-	-	7.4982e-06	3.3294e-05	MODIFIER	2022-05-28 04:49:18
28	5'UTR	5297	intergenic_variant	Insertion	C>CTCACGCTT	1	V	-	-	7.4982e-06	3.3294e-05	MODIFIER	2022-05-28 04:49:18
28	5'UTR	5297	intergenic_variant	Insertion	C>CCCGCAT	1	V	-	-	7.4982e-06	3.3294e-05	MODIFIER	2022-05-28 04:49:18
28	5'UTR	5297	intergenic_variant	Insertion	C>CTCGCTCT	1	V	-	-	7.4982e-06	3.3294e-05	MODIFIER	2022-05-28 04:49:18
28	5'UTR	5297	intergenic_variant	Insertion	C>CTTTT	1	V	-	-	7.4982e-06	3.3294e-05	MODIFIER	2022-05-28 04:49:18
28	5'UTR	5297	intergenic_variant	Insertion	C>CTCCCT	1	V	-	-	7.4982e-06	3.3294e-05	MODIFIER	2022-05-28 04:49:18
28	5'UTR	5297	intergenic_variant	Indel	CAAACCAACCA>T	1	V	-	-	7.4982e-06	3.3294e-05	MODIFIER	2022-05-28 04:49:18
28	5'UTR	5297	intergenic_variant	Insertion	C>CCCCGC	1	V	-	-	7.4982e-06	3.3294e-05	MODIFIER	2022-05-28 04:49:18
28	5'UTR	5297	intergenic_variant	Insertion	C>CCGC	2	V	-	-	7.4982e-06	3.3294e-05	MODIFIER	2022-05-28 04:49:18
28	5'UTR	5297	intergenic_variant	Insertion	C>CTCCT	1	V	-	-	7.4982e-06	3.3294e-05	MODIFIER	2022-05-28 04:49:18
28	5'UTR	5297	intergenic_variant	Indel	C>TCGG	1	V	-	-	7.4982e-06	3.3294e-05	MODIFIER	2022-05-28 04:49:18
28	5'UTR	5297	intergenic_variant	Insertion	C>CGCTCGCCTGCAG	1	V	-	-	7.4982e-06	3.3294e-05	MODIFIER	2022-05-28 04:49:18
28	5'UTR	5297	intergenic_variant	Deletion	CAAACCA>C	1	V	-	-	7.4982e-06	3.3294e-05	MODIFIER	2022-05-28 04:49:18
28	5'UTR	5297	intergenic_variant	Insertion	C>CCTGCTT	1	V	-	-	7.4982e-06	3.3294e-05	MODIFIER	2022-05-28 04:49:18
28	5'UTR	5297	intergenic_variant	Indel	C>ATG	1	V	-	-	7.4982e-06	3.3294e-05	MODIFIER	2022-05-28 04:49:18
28	5'UTR	5297	intergenic_variant	Insertion	C>CCTGCTCTCT	1	V	-	-	7.4982e-06	3.3294e-05	MODIFIER	2022-05-28 04:49:18
28	5'UTR	5297	intergenic_variant	Insertion	C>CAAAAAAAAAAAAAAA	1	V	-	-	7.4982e-06	3.3294e-05	MODIFIER	2022-05-28 04:49:18
28	5'UTR	5297	intergenic_variant	Insertion	C>CTCCG	1	V	-	-	7.4982e-06	3.3294e-05	MODIFIER	2022-05-28 04:49:18
28	5'UTR	5297	intergenic_variant	Indel	C>TCG	1	V	-	-	7.4982e-06	3.3294e-05	MODIFIER	2022-05-28 04:49:18
28	5'UTR	5297	intergenic_variant	Insertion	C>CTCTCAGT	1	V	-	-	7.4982e-06	3.3294e-05	MODIFIER	2022-05-28 04:49:18
28	5'UTR	5297	intergenic_variant	Deletion	CAAACCAACCAACT>C	1	V	-	-	7.4982e-06	3.3294e-05	MODIFIER	2022-05-28 04:49:18
28	5'UTR	5297	intergenic_variant	Insertion	C>CTCCA	2	V	-	-	7.4982e-06	3.3294e-05	MODIFIER	2022-05-28 04:49:18
28	5'UTR	5297	intergenic_variant	Insertion	C>CTCGTCA	1	V	-	-	7.4982e-06	3.3294e-05	MODIFIER	2022-05-28 04:49:18
28	5'UTR	5297	intergenic_variant	Insertion	C>CTTCAC	1	V	-	-	7.4982e-06	3.3294e-05	MODIFIER	2022-05-28 04:49:18
28	5'UTR	5297	intergenic_variant	Insertion	C>CTCCAAACTGTTCTCATAGTGTASTAATTTACATTCCCACCA	1	V	-	-	7.4982e-06	3.3294e-05	MODIFIER	2022-05-28 04:49:18
28	5'UTR	5297	intergenic_variant	Insertion	C>CTCGGCT	1	V	-	-	7.4982e-06	3.3294e-05	MODIFIER	2022-05-28 04:49:18
28	5'UTR	5297	intergenic_variant	Insertion	C>CGT	9	V	-	-	7.4982e-06	3.3294e-05	MODIFIER	2022-05-28 04:49:18
28	5'UTR	5297	intergenic_variant	Insertion	C>CTCCTCTGCT	1	V	-	-	7.4982e-06	3.3294e-05	MODIFIER	2022-05-28 04:49:18
28	5'UTR	5297	intergenic_variant	Deletion	CAAACCAACCAACTTTCGATCTCTTGTAGATCTGTTCTCTAAACGAACTTTAAAAT>C	1	V	-	-	7.4982e-06	3.3294e-05	MODIFIER	2022-05-28 04:49:18
28	5'UTR	5297	intergenic_variant	Insertion	C>CGG	2	V	-	-	7.4982e-06	3.3294e-05	MODIFIER	2022-05-28 04:49:18
28	5'UTR	5297	intergenic_variant	Insertion	C>CTTGG	2	V	-	-	7.4982e-06	3.3294e-05	MODIFIER	2022-05-28 04:49:18
28	5'UTR	5297	intergenic_variant	SNP	C>G	545	V	-	-	7.4982e-06	3.3294e-05	MODIFIER	2022-05-28 04:49:18
28	5'UTR	5297	intergenic_variant	SNP	C>D	2	V	-	-	7.4982e-06	3.3294e-05	MODIFIER	2022-05-28 04:49:18
28	5'UTR	5297	intergenic_variant	Insertion	C>CTT	20	V	-	-	7.4982e-06	3.3294e-05	MODIFIER	2022-05-28 04:49:18
28	5'UTR	5297	intergenic_variant	SNP	C>B	1	V	-	-	7.4982e-06	3.3294e-05	MODIFIER	2022-05-28 04:49:18
28	5'UTR	5297	intergenic_variant	SNP	C>A	858	V	-	-	7.4982e-06	3.3294e-05	MODIFIER	2022-05-28 04:49:18
28	5'UTR	5297	intergenic_variant	Insertion	C>CTCTCGCCT	2	V	-	-	7.4982e-06	3.3294e-05	MODIFIER	2022-05-28 04:49:18
28	5'UTR	5297	intergenic_variant	SNP	C>M	13	V	-	-	7.4982e-06	3.3294e-05	MODIFIER	2022-05-28 04:49:18
28	5'UTR	5297	intergenic_variant	Insertion	C>CTTTG	1	V	-	-	7.4982e-06	3.3294e-05	MODIFIER	2022-05-28 04:49:18
28	5'UTR	5297	intergenic_variant	SNP	C>H	1	V	-	-	7.4982e-06	3.3294e-05	MODIFIER	2022-05-28 04:49:18
28	5'UTR	5297	intergenic_variant	Insertion	C>CTG	18	V	-	-	7.4982e-06	3.3294e-05	MODIFIER	2022-05-28 04:49:18
28	5'UTR	5297	intergenic_variant	Insertion	C>CTCTGTCT	1	V	-	-	7.4982e-06	3.3294e-05	MODIFIER	2022-05-28 04:49:18
28	5'UTR	5297	intergenic_variant	SNP	C>T	2569	V	-	-	7.4982e-06	3.3294e-05	MODIFIER	2022-05-28 04:49:18
28	5'UTR	5297	intergenic_variant	Insertion	C>CTC	8	V	-	-	7.4982e-06	3.3294e-05	MODIFIER	2022-05-28 04:49:18
28	5'UTR	5297	intergenic_variant	Insertion	C>CGTCT	2	V	-	-	7.4982e-06	3.3294e-05	MODIFIER	2022-05-28 04:49:18
28	5'UTR	5297	intergenic_variant	Insertion	C>CCCCCCGCT	1	V	-	-	7.4982e-06	3.3294e-05	MODIFIER	2022-05-28 04:49:18
28	5'UTR	5297	intergenic_variant	Insertion	C>CTGGTGG	1	V	-	-	7.4982e-06	3.3294e-05	MODIFIER	2022-05-28 04:49:18
28	5'UTR	5297	intergenic_variant	Insertion	C>CTTTA	1	V	-	-	7.4982e-06	3.3294e-05	MODIFIER	2022-05-28 04:49:18
28	5'UTR	5297	intergenic_variant	Insertion	C>CTCTTTGTGAG	1	V	-	-	7.4982e-06	3.3294e-05	MODIFIER	2022-05-28 04:49:18
28	5'UTR	5297	intergenic_variant	Indel	CAAACCAA>T	1	V	-	-	7.4982e-06	3.3294e-05	MODIFIER	2022-05-28 04:49:18
28	5'UTR	5297	intergenic_variant	SNP	C>S	11	V	-	-	7.4982e-06	3.3294e-05	MODIFIER	2022-05-28 04:49:18
28	5'UTR	5297	intergenic_variant	Insertion	C>CCCTCG	1	V	-	-	7.4982e-06	3.3294e-05	MODIFIER	2022-05-28 04:49:18
28	5'UTR	5297	intergenic_variant	Insertion	C>CCTCACTGCGT	1	V	-	-	7.4982e-06	3.3294e-05	MODIFIER	2022-05-28 04:49:18
28	5'UTR	5297	intergenic_variant	Insertion	C>CTA	2	V	-	-	7.4982e-06	3.3294e-05	MODIFIER	2022-05-28 04:49:18
28	5'UTR	5297	intergenic_variant	Insertion	C>CCCTCC	1	V	-	-	7.4982e-06	3.3294e-05	MODIFIER	2022-05-28 04:49:18
28	5'UTR	5297	intergenic_variant	Insertion	C>CCGTCCGCCTG	1	V	-	-	7.4982e-06	3.3294e-05	MODIFIER	2022-05-28 04:49:18
28	5'UTR	5297	intergenic_variant	Insertion	C>CTGTGCTTCCT	1	V	-	-	7.4982e-06	3.3294e-05	MODIFIER	2022-05-28 04:49:18
28	5'UTR	5297	intergenic_variant	Indel	CAAACCAACCAA>H	1	V	-	-	7.4982e-06	3.3294e-05	MODIFIER	2022-05-28 04:49:18
28	5'UTR	5297	intergenic_variant	Insertion	C>CTGTTA	1	V	-	-	7.4982e-06	3.3294e-05	MODIFIER	2022-05-28 04:49:18
28	5'UTR	5297	intergenic_variant	Insertion	C>CGCACAGTG	1	V	-	-	7.4982e-06	3.3294e-05	MODIFIER	2022-05-28 04:49:18
28	5'UTR	5297	intergenic_variant	Insertion	C>CTCACTGCA	1	V	-	-	7.4982e-06	3.3294e-05	MODIFIER	2022-05-28 04:49:18
28	5'UTR	5297	intergenic_variant	Insertion	C>CTCTG	2	V	-	-	7.4982e-06	3.3294e-05	MODIFIER	2022-05-28 04:49:18
28	5'UTR	5297	intergenic_variant	Insertion	C>CCCGTGT	1	V	-	-	7.4982e-06	3.3294e-05	MODIFIER	2022-05-28 04:49:18
28	5'UTR	5297	intergenic_variant	Indel	C>TG	1	V	-	-	7.4982e-06	3.3294e-05	MODIFIER	2022-05-28 04:49:18
28	5'UTR	5297	intergenic_variant	Indel	CA>T	54	V	-	-	7.4982e-06	3.3294e-05	MODIFIER	2022-05-28 04:49:18
28	5'UTR	5297	intergenic_variant	Deletion	CAAA>C	27	V	-	-	7.4982e-06	3.3294e-05	MODIFIER	2022-05-28 04:49:18
28	5'UTR	5297	intergenic_variant	Insertion	C>CCCGAC	1	V	-	-	7.4982e-06	3.3294e-05	MODIFIER	2022-05-28 04:49:18
28	5'UTR	5297	intergenic_variant	Insertion	C>CCTA	1	V	-	-	7.4982e-06	3.3294e-05	MODIFIER	2022-05-28 04:49:18
28	5'UTR	5297	intergenic_variant	Insertion	C>CCGT	1	V	-	-	7.4982e-06	3.3294e-05	MODIFIER	2022-05-28 04:49:18
28	5'UTR	5297	intergenic_variant	Insertion	C>CCGGG	1	V	-	-	7.4982e-06	3.3294e-05	MODIFIER	2022-05-28 04:49:18
28	5'UTR	5297	intergenic_variant	Insertion	C>CCTGC	1	V	-	-	7.4982e-06	3.3294e-05	MODIFIER	2022-05-28 04:49:18
28	5'UTR	5297	intergenic_variant	Insertion	C>CCTCTTAGT	1	V	-	-	7.4982e-06	3.3294e-05	MODIFIER	2022-05-28 04:49:18
28	5'UTR	5297	intergenic_variant	Insertion	C>CTCAG	1	V	-	-	7.4982e-06	3.3294e-05	MODIFIER	2022-05-28 04:49:18
28	5'UTR	5297	intergenic_variant	Indel	C>TC	3	V	-	-	7.4982e-06	3.3294e-05	MODIFIER	2022-05-28 04:49:18
28	5'UTR	5297	intergenic_variant	SNP	C>Y	54	V	-	-	7.4982e-06	3.3294e-05	MODIFIER	2022-05-28 04:49:18
28	5'UTR	5297	intergenic_variant	Indel	CAAACCAACCAA>T	6	V	-	-	7.4982e-06	3.3294e-05	MODIFIER	2022-05-28 04:49:18
28	5'UTR	5297	intergenic_variant	Insertion	C>CTCT	6	V	-	-	7.4982e-06	3.3294e-05	MODIFIER	2022-05-28 04:49:18
28	5'UTR	5297	intergenic_variant	Indel	C>TT	1	V	-	-	7.4982e-06	3.3294e-05	MODIFIER	2022-05-28 04:49:18
28	5'UTR	5297	intergenic_variant	Indel	C>TTCA	1	V	-	-	7.4982e-06	3.3294e-05	MODIFIER	2022-05-28 04:49:18
28	5'UTR	5297	intergenic_variant	Insertion	C>CCTT	2	V	-	-	7.4982e-06	3.3294e-05	MODIFIER	2022-05-28 04:49:18
28	5'UTR	5297	intergenic_variant	Insertion	C>CTCCGCGCCCTT	1	V	-	-	7.4982e-06	3.3294e-05	MODIFIER	2022-05-28 04:49:18
28	5'UTR	5297	intergenic_variant	Insertion	C>CCTCTC	1	V	-	-	7.4982e-06	3.3294e-05	MODIFIER	2022-05-28 04:49:18
28	5'UTR	5297	intergenic_variant	Insertion	C>CCTCGCGG	1	V	-	-	7.4982e-06	3.3294e-05	MODIFIER	2022-05-28 04:49:18
28	5'UTR	5297	intergenic_variant	Insertion	C>CTCTTGG	1	V	-	-	7.4982e-06	3.3294e-05	MODIFIER	2022-05-28 04:49:18
28	5'UTR	5297	intergenic_variant	Insertion	C>CTGCTTAGGG	1	V	-	-	7.4982e-06	3.3294e-05	MODIFIER	2022-05-28 04:49:18
28	5'UTR	5297	intergenic_variant	Insertion	C>CCTC	1	V	-	-	7.4982e-06	3.3294e-05	MODIFIER	2022-05-28 04:49:18
28	5'UTR	5297	intergenic_variant	Insertion	C>CTCG	3	V	-	-	7.4982e-06	3.3294e-05	MODIFIER	2022-05-28 04:49:18
28	5'UTR	5297	intergenic_variant	Insertion	C>CTCA	3	V	-	-	7.4982e-06	3.3294e-05	MODIFIER	2022-05-28 04:49:18
28	5'UTR	5297	intergenic_variant	Insertion	C>CTCC	2	V	-	-	7.4982e-06	3.3294e-05	MODIFIER	2022-05-28 04:49:18
28	5'UTR	5297	intergenic_variant	Insertion	C>CTTAG	1	V	-	-	7.4982e-06	3.3294e-05	MODIFIER	2022-05-28 04:49:18
28	5'UTR	5297	intergenic_variant	Insertion	C>CTCCTTA	1	V	-	-	7.4982e-06	3.3294e-05	MODIFIER	2022-05-28 04:49:18
28	5'UTR	5297	intergenic_variant	Insertion	C>CTGACTTCTGTTT	1	V	-	-	7.4982e-06	3.3294e-05	MODIFIER	2022-05-28 04:49:18
28	5'UTR	5297	intergenic_variant	Insertion	C>CTCACTCGGC	1	V	-	-	7.4982e-06	3.3294e-05	MODIFIER	2022-05-28 04:49:18
28	5'UTR	5297	intergenic_variant	Insertion	C>CTGTCGCACGGCT	1	V	-	-	7.4982e-06	3.3294e-05	MODIFIER	2022-05-28 04:49:18
28	5'UTR	5297	intergenic_variant	Insertion	C>CTCCTTG	1	V	-	-	7.4982e-06	3.3294e-05	MODIFIER	2022-05-28 04:49:18
28	5'UTR	5297	intergenic_variant	Indel	C>TCTCTCGTTG	1	V	-	-	7.4982e-06	3.3294e-05	MODIFIER	2022-05-28 04:49:18
28	5'UTR	5297	intergenic_variant	Insertion	C>CCAGTGT	1	V	-	-	7.4982e-06	3.3294e-05	MODIFIER	2022-05-28 04:49:18
28	5'UTR	5297	intergenic_variant	Deletion	CAAACCAA>C	1	V	-	-	7.4982e-06	3.3294e-05	MODIFIER	2022-05-28 04:49:18
28	5'UTR	5297	intergenic_variant	Indel	CAAACCA>S	1	V	-	-	7.4982e-06	3.3294e-05	MODIFIER	2022-05-28 04:49:18
28	5'UTR	5297	intergenic_variant	Insertion	C>CCTCTCT	1	V	-	-	7.4982e-06	3.3294e-05	MODIFIER	2022-05-28 04:49:18
28	5'UTR	5297	intergenic_variant	Insertion	C>CCTCAGTG	1	V	-	-	7.4982e-06	3.3294e-05	MODIFIER	2022-05-28 04:49:18
28	5'UTR	5297	intergenic_variant	Indel	C>TCA	1	V	-	-	7.4982e-06	3.3294e-05	MODIFIER	2022-05-28 04:49:18
28	5'UTR	5297	intergenic_variant	Insertion	C>CTGAATGCTC	1	V	-	-	7.4982e-06	3.3294e-05	MODIFIER	2022-05-28 04:49:18
28	5'UTR	5297	intergenic_variant	Insertion	C>CGTAG	1	V	-	-	7.4982e-06	3.3294e-05	MODIFIER	2022-05-28 04:49:18
28	5'UTR	5297	intergenic_variant	Insertion	C>CTTCGCCTCT	1	V	-	-	7.4982e-06	3.3294e-05	MODIFIER	2022-05-28 04:49:18
28	5'UTR	5297	intergenic_variant	Insertion	C>CTCCCCTGT	1	V	-	-	7.4982e-06	3.3294e-05	MODIFIER	2022-05-28 04:49:18
28	5'UTR	5297	intergenic_variant	Indel	C>TCC	1	V	-	-	7.4982e-06	3.3294e-05	MODIFIER	2022-05-28 04:49:18
28	5'UTR	5297	intergenic_variant	Insertion	C>CTCCAGT	1	V	-	-	7.4982e-06	3.3294e-05	MODIFIER	2022-05-28 04:49:18
28	5'UTR	5297	intergenic_variant	Insertion	C>CGTCTCGCGT	1	V	-	-	7.4982e-06	3.3294e-05	MODIFIER	2022-05-28 04:49:18
28	5'UTR	5297	intergenic_variant	Insertion	C>CTCACG	1	V	-	-	7.4982e-06	3.3294e-05	MODIFIER	2022-05-28 04:49:18
28	5'UTR	5297	intergenic_variant	Insertion	C>CCCCCGC	1	V	-	-	7.4982e-06	3.3294e-05	MODIFIER	2022-05-28 04:49:18
28	5'UTR	5297	intergenic_variant	Insertion	C>CCTGCGT	1	V	-	-	7.4982e-06	3.3294e-05	MODIFIER	2022-05-28 04:49:18
28	5'UTR	5297	upstream_gene_variant	Deletion	CAAACCAACCAACTTTCGATCTCTTGTAGATCTGTTCTCTAAACGAACTTTAAAATCTGTGTGGCTGTCACTCGGCTGCATGCTTAGTGCACTCACGCAGTATAATTAATAACTAATTACTGTCGTTGACAGGACACGAGTAACTCGTCTATCTTCTGCAGGCTGCTTACGGTTTCGTCCGTGTTGCAGCCGATCATCAGCACAT>C	35	V	-	-	7.4982e-06	3.3294e-05	MODIFIER,DISTANCE=ORF1ab:34	2022-05-28 04:49:18
28	5'UTR	5297	intergenic_variant	Insertion	C>CCCAC	1	V	-	-	7.4982e-06	3.3294e-05	MODIFIER	2022-05-28 04:49:18
28	5'UTR	5297	intergenic_variant	Insertion	C>CTTCCGCCGT	1	V	-	-	7.4982e-06	3.3294e-05	MODIFIER	2022-05-28 04:49:18
28	5'UTR	5297	intergenic_variant	Insertion	C>CGCCCTG	1	V	-	-	7.4982e-06	3.3294e-05	MODIFIER	2022-05-28 04:49:18
28	5'UTR	5297	intergenic_variant	Indel	C>TCTCT	1	V	-	-	7.4982e-06	3.3294e-05	MODIFIER	2022-05-28 04:49:18
28	5'UTR	5297	intergenic_variant	Insertion	C>CCGTAC	1	V	-	-	7.4982e-06	3.3294e-05	MODIFIER	2022-05-28 04:49:18
28	5'UTR	5297	intergenic_variant	Insertion	C>CCTACTT	1	V	-	-	7.4982e-06	3.3294e-05	MODIFIER	2022-05-28 04:49:18
28	5'UTR	5297	intergenic_variant	Deletion	CAA>C	368	V	-	-	7.4982e-06	3.3294e-05	MODIFIER	2022-05-28 04:49:18
28	5'UTR	5297	intergenic_variant	Insertion	C>CTCTTCTGCGT	1	V	-	-	7.4982e-06	3.3294e-05	MODIFIER	2022-05-28 04:49:18
28	5'UTR	5297	intergenic_variant	Indel	C>TCTG	1	V	-	-	7.4982e-06	3.3294e-05	MODIFIER	2022-05-28 04:49:18
28	5'UTR	5297	intergenic_variant	Insertion	C>CTGCCG	1	V	-	-	7.4982e-06	3.3294e-05	MODIFIER	2022-05-28 04:49:18
28	5'UTR	5297	intergenic_variant	Insertion	C>CTTTCGCA	1	V	-	-	7.4982e-06	3.3294e-05	MODIFIER	2022-05-28 04:49:18
28	5'UTR	5297	intergenic_variant	Insertion	C>CTCGCTT	1	V	-	-	7.4982e-06	3.3294e-05	MODIFIER	2022-05-28 04:49:18
28	5'UTR	5297	intergenic_variant	Insertion	C>CTCGC	1	V	-	-	7.4982e-06	3.3294e-05	MODIFIER	2022-05-28 04:49:18
28	5'UTR	5297	intergenic_variant	Insertion	C>CTCGG	2	V	-	-	7.4982e-06	3.3294e-05	MODIFIER	2022-05-28 04:49:18
28	5'UTR	5297	intergenic_variant	Insertion	C>CTGCCTG	1	V	-	-	7.4982e-06	3.3294e-05	MODIFIER	2022-05-28 04:49:18
28	5'UTR	5297	intergenic_variant	SNP	C>V	1	V	-	-	7.4982e-06	3.3294e-05	MODIFIER	2022-05-28 04:49:18
29	5'UTR	4230	intergenic_variant	Insertion	A>ACTCCCTCTG	1	V	-	-	6.1299e-07	2.5296e-05	MODIFIER	2022-05-28 04:49:18
29	5'UTR	4230	intergenic_variant	Insertion	A>ACTCGGCTT	1	V	-	-	6.1299e-07	2.5296e-05	MODIFIER	2022-05-28 04:49:18
29	5'UTR	4230	intergenic_variant	Insertion	A>ATCAAACT	1	V	-	-	6.1299e-07	2.5296e-05	MODIFIER	2022-05-28 04:49:18
29	5'UTR	4230	intergenic_variant	Insertion	A>AGCAGT	1	V	-	-	6.1299e-07	2.5296e-05	MODIFIER	2022-05-28 04:49:18
29	5'UTR	4230	intergenic_variant	Insertion	A>ACGCA	1	V	-	-	6.1299e-07	2.5296e-05	MODIFIER	2022-05-28 04:49:18
29	5'UTR	4230	intergenic_variant	Insertion	A>ACGCTTAGTG	1	V	-	-	6.1299e-07	2.5296e-05	MODIFIER	2022-05-28 04:49:18
29	5'UTR	4230	intergenic_variant	Deletion	AA>A	4	V	-	-	6.1299e-07	2.5296e-05	MODIFIER	2022-05-28 04:49:18
29	5'UTR	4230	intergenic_variant	Insertion	A>ATCCTTAT	1	V	-	-	6.1299e-07	2.5296e-05	MODIFIER	2022-05-28 04:49:18
29	5'UTR	4230	intergenic_variant	SNP	A>T	1403	V	-	-	6.1299e-07	2.5296e-05	MODIFIER	2022-05-28 04:49:18
29	5'UTR	4230	intergenic_variant	Indel	A>GTGGT	1	V	-	-	6.1299e-07	2.5296e-05	MODIFIER	2022-05-28 04:49:18
29	5'UTR	4230	intergenic_variant	SNP	A>W	12	V	-	-	6.1299e-07	2.5296e-05	MODIFIER	2022-05-28 04:49:18
29	5'UTR	4230	intergenic_variant	Insertion	A>ATTAAT	1	V	-	-	6.1299e-07	2.5296e-05	MODIFIER	2022-05-28 04:49:18
29	5'UTR	4230	intergenic_variant	SNP	A>R	27	V	-	-	6.1299e-07	2.5296e-05	MODIFIER	2022-05-28 04:49:18
29	5'UTR	4230	intergenic_variant	SNP	A>S	6	V	-	-	6.1299e-07	2.5296e-05	MODIFIER	2022-05-28 04:49:18
29	5'UTR	4230	intergenic_variant	Insertion	A>AGC	1	V	-	-	6.1299e-07	2.5296e-05	MODIFIER	2022-05-28 04:49:18
29	5'UTR	4230	intergenic_variant	Indel	A>GCCCTGTATT	1	V	-	-	6.1299e-07	2.5296e-05	MODIFIER	2022-05-28 04:49:18
29	5'UTR	4230	intergenic_variant	SNP	A>Y	3	V	-	-	6.1299e-07	2.5296e-05	MODIFIER	2022-05-28 04:49:18
29	5'UTR	4230	intergenic_variant	SNP	A>D	2	V	-	-	6.1299e-07	2.5296e-05	MODIFIER	2022-05-28 04:49:18
29	5'UTR	4230	intergenic_variant	SNP	A>G	1706	V	-	-	6.1299e-07	2.5296e-05	MODIFIER	2022-05-28 04:49:18
29	5'UTR	4230	intergenic_variant	Indel	A>GTAT	1	V	-	-	6.1299e-07	2.5296e-05	MODIFIER	2022-05-28 04:49:18
29	5'UTR	4230	intergenic_variant	Indel	A>GTGGC	1	V	-	-	6.1299e-07	2.5296e-05	MODIFIER	2022-05-28 04:49:18
29	5'UTR	4230	intergenic_variant	Insertion	A>ACTCG	4	V	-	-	6.1299e-07	2.5296e-05	MODIFIER	2022-05-28 04:49:18
29	5'UTR	4230	intergenic_variant	SNP	A>M	21	V	-	-	6.1299e-07	2.5296e-05	MODIFIER	2022-05-28 04:49:18
29	5'UTR	4230	intergenic_variant	Deletion	AAACCAACCAAC>A	2	V	-	-	6.1299e-07	2.5296e-05	MODIFIER	2022-05-28 04:49:18
29	5'UTR	4230	intergenic_variant	SNP	A>H	2	V	-	-	6.1299e-07	2.5296e-05	MODIFIER	2022-05-28 04:49:18
29	5'UTR	4230	intergenic_variant	Indel	AAACCAACCAAC>G	1	V	-	-	6.1299e-07	2.5296e-05	MODIFIER	2022-05-28 04:49:18
29	5'UTR	4230	intergenic_variant	Insertion	A>AGT	3	V	-	-	6.1299e-07	2.5296e-05	MODIFIER	2022-05-28 04:49:18
29	5'UTR	4230	intergenic_variant	Indel	AAAC>G	2	V	-	-	6.1299e-07	2.5296e-05	MODIFIER	2022-05-28 04:49:18
29	5'UTR	4230	intergenic_variant	Insertion	A>ACACCG	1	V	-	-	6.1299e-07	2.5296e-05	MODIFIER	2022-05-28 04:49:18
29	5'UTR	4230	intergenic_variant	Insertion	A>ACCCGCTGC	1	V	-	-	6.1299e-07	2.5296e-05	MODIFIER	2022-05-28 04:49:18
29	5'UTR	4230	intergenic_variant	Insertion	A>AG	4	V	-	-	6.1299e-07	2.5296e-05	MODIFIER	2022-05-28 04:49:18
29	5'UTR	4230	intergenic_variant	Insertion	A>ACCCGGCTCG	1	V	-	-	6.1299e-07	2.5296e-05	MODIFIER	2022-05-28 04:49:18
29	5'UTR	4230	intergenic_variant	Insertion	A>ATAGTGTAGGCAATGATGGATTGACTAGCTACACTACGTGSTYGYKWSTGRMKSKHRKWSWGWSSKSYKYYSTGMCGTTCTGAGTACTGTAGGCACGTCAACATCTTAAAGATGACGTTCTGAGTACTGTAGGCACGTCAACATCTTAAAGATGACGTTCTGAGTACTGTAGGCACGTCAACATCTTAAAGATGACGTTCTGAGTACTGTAGGCACGTCAACATCTTAAAGATGACRTKCTGAGTACTGTAGGCACGTCAACMWSWWMRSAMSWSCKSYMVYSAGWMWCMAAAGCCACGTACGAGCACGTCGCGAACCTGTAAAACAGGCAAACTGAGTTGGAMRTRYGTTTTCTCGTTGAAACCAGGGWSWWGKCTC	1	V	-	-	6.1299e-07	2.5296e-05	MODIFIER	2022-05-28 04:49:18
29	5'UTR	4230	intergenic_variant	Insertion	A>AGG	1	V	-	-	6.1299e-07	2.5296e-05	MODIFIER	2022-05-28 04:49:18
29	5'UTR	4230	intergenic_variant	Insertion	A>ACCCCGC	1	V	-	-	6.1299e-07	2.5296e-05	MODIFIER	2022-05-28 04:49:18
29	5'UTR	4230	intergenic_variant	Insertion	A>ACTCCGCT	1	V	-	-	6.1299e-07	2.5296e-05	MODIFIER	2022-05-28 04:49:18
29	5'UTR	4230	intergenic_variant	Insertion	A>ACCCGGCTG	1	V	-	-	6.1299e-07	2.5296e-05	MODIFIER	2022-05-28 04:49:18
29	5'UTR	4230	intergenic_variant	Insertion	A>AC	26	V	-	-	6.1299e-07	2.5296e-05	MODIFIER	2022-05-28 04:49:18
29	5'UTR	4230	intergenic_variant	Insertion	A>ATCC	1	V	-	-	6.1299e-07	2.5296e-05	MODIFIER	2022-05-28 04:49:18
29	5'UTR	4230	intergenic_variant	Indel	A>GCCGT	1	V	-	-	6.1299e-07	2.5296e-05	MODIFIER	2022-05-28 04:49:18
29	5'UTR	4230	intergenic_variant	Deletion	AAACC>A	9	V	-	-	6.1299e-07	2.5296e-05	MODIFIER	2022-05-28 04:49:18
29	5'UTR	4230	intergenic_variant	Insertion	A>AT	33	V	-	-	6.1299e-07	2.5296e-05	MODIFIER	2022-05-28 04:49:18
29	5'UTR	4230	intergenic_variant	Insertion	A>ACCCT	1	V	-	-	6.1299e-07	2.5296e-05	MODIFIER	2022-05-28 04:49:18
29	5'UTR	4230	intergenic_variant	Insertion	A>ACACT	1	V	-	-	6.1299e-07	2.5296e-05	MODIFIER	2022-05-28 04:49:18
29	5'UTR	4230	intergenic_variant	Insertion	A>ACGCCTAGT	1	V	-	-	6.1299e-07	2.5296e-05	MODIFIER	2022-05-28 04:49:18
29	5'UTR	4230	intergenic_variant	Indel	A>GCCCGCCT	1	V	-	-	6.1299e-07	2.5296e-05	MODIFIER	2022-05-28 04:49:18
29	5'UTR	4230	intergenic_variant	Indel	A>GGCTT	1	V	-	-	6.1299e-07	2.5296e-05	MODIFIER	2022-05-28 04:49:18
29	5'UTR	4230	intergenic_variant	Insertion	A>ACCCGG	1	V	-	-	6.1299e-07	2.5296e-05	MODIFIER	2022-05-28 04:49:18
29	5'UTR	4230	intergenic_variant	Indel	A>GCATT	1	V	-	-	6.1299e-07	2.5296e-05	MODIFIER	2022-05-28 04:49:18
29	5'UTR	4230	intergenic_variant	Insertion	A>ACTCTGCT	1	V	-	-	6.1299e-07	2.5296e-05	MODIFIER	2022-05-28 04:49:18
29	5'UTR	4230	intergenic_variant	Insertion	A>ACTTACT	1	V	-	-	6.1299e-07	2.5296e-05	MODIFIER	2022-05-28 04:49:18
29	5'UTR	4230	intergenic_variant	Insertion	A>ACTCTGC	1	V	-	-	6.1299e-07	2.5296e-05	MODIFIER	2022-05-28 04:49:18
29	5'UTR	4230	intergenic_variant	Insertion	A>ACTCAG	1	V	-	-	6.1299e-07	2.5296e-05	MODIFIER	2022-05-28 04:49:18
29	5'UTR	4230	intergenic_variant	Insertion	A>ACTCGGCGCG	1	V	-	-	6.1299e-07	2.5296e-05	MODIFIER	2022-05-28 04:49:18
29	5'UTR	4230	intergenic_variant	Insertion	A>ATGCTTCTCG	1	V	-	-	6.1299e-07	2.5296e-05	MODIFIER	2022-05-28 04:49:18
29	5'UTR	4230	intergenic_variant	Insertion	A>ACTCGTGCG	1	V	-	-	6.1299e-07	2.5296e-05	MODIFIER	2022-05-28 04:49:18
29	5'UTR	4230	intergenic_variant	Insertion	A>ATG	12	V	-	-	6.1299e-07	2.5296e-05	MODIFIER	2022-05-28 04:49:18
29	5'UTR	4230	intergenic_variant	Insertion	A>ATC	2	V	-	-	6.1299e-07	2.5296e-05	MODIFIER	2022-05-28 04:49:18
29	5'UTR	4230	intergenic_variant	Indel	A>GTCTGCATGT	1	V	-	-	6.1299e-07	2.5296e-05	MODIFIER	2022-05-28 04:49:18
29	5'UTR	4230	intergenic_variant	Indel	A>CCTCACTCGGCTT	1	V	-	-	6.1299e-07	2.5296e-05	MODIFIER	2022-05-28 04:49:18
29	5'UTR	4230	intergenic_variant	Indel	A>GCTCTCA	1	V	-	-	6.1299e-07	2.5296e-05	MODIFIER	2022-05-28 04:49:18
29	5'UTR	4230	intergenic_variant	Insertion	A>ATTGC	1	V	-	-	6.1299e-07	2.5296e-05	MODIFIER	2022-05-28 04:49:18
29	5'UTR	4230	intergenic_variant	Insertion	A>ACTCC	1	V	-	-	6.1299e-07	2.5296e-05	MODIFIER	2022-05-28 04:49:18
29	5'UTR	4230	intergenic_variant	Indel	A>CGCGCGAT	1	V	-	-	6.1299e-07	2.5296e-05	MODIFIER	2022-05-28 04:49:18
29	5'UTR	4230	intergenic_variant	Insertion	A>ATT	5	V	-	-	6.1299e-07	2.5296e-05	MODIFIER	2022-05-28 04:49:18
29	5'UTR	4230	intergenic_variant	Insertion	A>AAACC	1	V	-	-	6.1299e-07	2.5296e-05	MODIFIER	2022-05-28 04:49:18
29	5'UTR	4230	intergenic_variant	Insertion	A>ACTCTCGGTGC	1	V	-	-	6.1299e-07	2.5296e-05	MODIFIER	2022-05-28 04:49:18
29	5'UTR	4230	intergenic_variant	Insertion	A>ACTTGGCTG	1	V	-	-	6.1299e-07	2.5296e-05	MODIFIER	2022-05-28 04:49:18
29	5'UTR	4230	intergenic_variant	Indel	A>GTTGT	1	V	-	-	6.1299e-07	2.5296e-05	MODIFIER	2022-05-28 04:49:18
29	5'UTR	4230	intergenic_variant	Insertion	A>ATCCCTCGCGCA	1	V	-	-	6.1299e-07	2.5296e-05	MODIFIER	2022-05-28 04:49:18
29	5'UTR	4230	intergenic_variant	Indel	A>GT	14	V	-	-	6.1299e-07	2.5296e-05	MODIFIER	2022-05-28 04:49:18
29	5'UTR	4230	intergenic_variant	Indel	A>CCCGCACT	1	V	-	-	6.1299e-07	2.5296e-05	MODIFIER	2022-05-28 04:49:18
29	5'UTR	4230	intergenic_variant	Insertion	A>ACGCTG	1	V	-	-	6.1299e-07	2.5296e-05	MODIFIER	2022-05-28 04:49:18
29	5'UTR	4230	intergenic_variant	Insertion	A>ACAAGTC	1	V	-	-	6.1299e-07	2.5296e-05	MODIFIER	2022-05-28 04:49:18
29	5'UTR	4230	intergenic_variant	Insertion	A>ATCCTGGC	1	V	-	-	6.1299e-07	2.5296e-05	MODIFIER	2022-05-28 04:49:18
29	5'UTR	4230	intergenic_variant	Indel	A>GCGTC	1	V	-	-	6.1299e-07	2.5296e-05	MODIFIER	2022-05-28 04:49:18
29	5'UTR	4230	intergenic_variant	Indel	A>CTCGT	1	V	-	-	6.1299e-07	2.5296e-05	MODIFIER	2022-05-28 04:49:18
29	5'UTR	4230	intergenic_variant	Insertion	A>ATCGTC	1	V	-	-	6.1299e-07	2.5296e-05	MODIFIER	2022-05-28 04:49:18
29	5'UTR	4230	intergenic_variant	Indel	A>GC	11	V	-	-	6.1299e-07	2.5296e-05	MODIFIER	2022-05-28 04:49:18
29	5'UTR	4230	intergenic_variant	Insertion	A>ACCTG	1	V	-	-	6.1299e-07	2.5296e-05	MODIFIER	2022-05-28 04:49:18
29	5'UTR	4230	intergenic_variant	Indel	A>GTCCCGC	1	V	-	-	6.1299e-07	2.5296e-05	MODIFIER	2022-05-28 04:49:18
29	5'UTR	4230	intergenic_variant	Indel	A>GCTCTCTCGCC	1	V	-	-	6.1299e-07	2.5296e-05	MODIFIER	2022-05-28 04:49:18
29	5'UTR	4230	intergenic_variant	Insertion	A>ACTCCGCTGCA	1	V	-	-	6.1299e-07	2.5296e-05	MODIFIER	2022-05-28 04:49:18
29	5'UTR	4230	intergenic_variant	Insertion	A>ACGTC	1	V	-	-	6.1299e-07	2.5296e-05	MODIFIER	2022-05-28 04:49:18
29	5'UTR	4230	intergenic_variant	Indel	A>GCA	1	V	-	-	6.1299e-07	2.5296e-05	MODIFIER	2022-05-28 04:49:18
29	5'UTR	4230	intergenic_variant	Indel	A>GTCTCCTGGC	1	V	-	-	6.1299e-07	2.5296e-05	MODIFIER	2022-05-28 04:49:18
29	5'UTR	4230	intergenic_variant	Indel	A>CTGCCGCATT	1	V	-	-	6.1299e-07	2.5296e-05	MODIFIER	2022-05-28 04:49:18
29	5'UTR	4230	intergenic_variant	Insertion	A>ACGC	2	V	-	-	6.1299e-07	2.5296e-05	MODIFIER	2022-05-28 04:49:18
29	5'UTR	4230	intergenic_variant	Insertion	A>ACTCGCCTG	1	V	-	-	6.1299e-07	2.5296e-05	MODIFIER	2022-05-28 04:49:18
29	5'UTR	4230	intergenic_variant	Insertion	A>ACTCGGCCG	1	V	-	-	6.1299e-07	2.5296e-05	MODIFIER	2022-05-28 04:49:18
29	5'UTR	4230	intergenic_variant	Indel	A>CCACCGCTT	1	V	-	-	6.1299e-07	2.5296e-05	MODIFIER	2022-05-28 04:49:18
29	5'UTR	4230	intergenic_variant	Insertion	A>ACTCGGC	2	V	-	-	6.1299e-07	2.5296e-05	MODIFIER	2022-05-28 04:49:18
29	5'UTR	4230	intergenic_variant	Indel	A>GCTGC	1	V	-	-	6.1299e-07	2.5296e-05	MODIFIER	2022-05-28 04:49:18
29	5'UTR	4230	intergenic_variant	Indel	A>GCACA	1	V	-	-	6.1299e-07	2.5296e-05	MODIFIER	2022-05-28 04:49:18
29	5'UTR	4230	intergenic_variant	Indel	A>GTA	1	V	-	-	6.1299e-07	2.5296e-05	MODIFIER	2022-05-28 04:49:18
29	5'UTR	4230	intergenic_variant	Indel	A>CTT	2	V	-	-	6.1299e-07	2.5296e-05	MODIFIER	2022-05-28 04:49:18
29	5'UTR	4230	intergenic_variant	Indel	A>GCGCGTATT	1	V	-	-	6.1299e-07	2.5296e-05	MODIFIER	2022-05-28 04:49:18
29	5'UTR	4230	intergenic_variant	Indel	A>GTG	2	V	-	-	6.1299e-07	2.5296e-05	MODIFIER	2022-05-28 04:49:18
29	5'UTR	4230	intergenic_variant	Indel	A>GCAC	2	V	-	-	6.1299e-07	2.5296e-05	MODIFIER	2022-05-28 04:49:18
29	5'UTR	4230	intergenic_variant	Indel	A>GCACT	1	V	-	-	6.1299e-07	2.5296e-05	MODIFIER	2022-05-28 04:49:18
29	5'UTR	4230	intergenic_variant	Indel	A>GCTGT	1	V	-	-	6.1299e-07	2.5296e-05	MODIFIER	2022-05-28 04:49:18
29	5'UTR	4230	intergenic_variant	Insertion	A>ACTCGC	2	V	-	-	6.1299e-07	2.5296e-05	MODIFIER	2022-05-28 04:49:18
29	5'UTR	4230	intergenic_variant	Indel	A>GCACTTT	1	V	-	-	6.1299e-07	2.5296e-05	MODIFIER	2022-05-28 04:49:18
29	5'UTR	4230	intergenic_variant	Indel	A>GTT	1	V	-	-	6.1299e-07	2.5296e-05	MODIFIER	2022-05-28 04:49:18
29	5'UTR	4230	intergenic_variant	Insertion	A>ACACTAG	1	V	-	-	6.1299e-07	2.5296e-05	MODIFIER	2022-05-28 04:49:18
29	5'UTR	4230	intergenic_variant	Insertion	A>ACTC	5	V	-	-	6.1299e-07	2.5296e-05	MODIFIER	2022-05-28 04:49:18
29	5'UTR	4230	intergenic_variant	Insertion	A>ACG	2	V	-	-	6.1299e-07	2.5296e-05	MODIFIER	2022-05-28 04:49:18
29	5'UTR	4230	intergenic_variant	Insertion	A>ACTA	1	V	-	-	6.1299e-07	2.5296e-05	MODIFIER	2022-05-28 04:49:18
29	5'UTR	4230	intergenic_variant	Insertion	A>AGCTT	1	V	-	-	6.1299e-07	2.5296e-05	MODIFIER	2022-05-28 04:49:18
29	5'UTR	4230	intergenic_variant	Insertion	A>ACTG	1	V	-	-	6.1299e-07	2.5296e-05	MODIFIER	2022-05-28 04:49:18
29	5'UTR	4230	intergenic_variant	Insertion	A>ACC	19	V	-	-	6.1299e-07	2.5296e-05	MODIFIER	2022-05-28 04:49:18
29	5'UTR	4230	intergenic_variant	Insertion	A>ACCA	1	V	-	-	6.1299e-07	2.5296e-05	MODIFIER	2022-05-28 04:49:18
29	5'UTR	4230	intergenic_variant	Indel	A>CCCGCAT	1	V	-	-	6.1299e-07	2.5296e-05	MODIFIER	2022-05-28 04:49:18
29	5'UTR	4230	intergenic_variant	Insertion	A>ACT	12	V	-	-	6.1299e-07	2.5296e-05	MODIFIER	2022-05-28 04:49:18
29	5'UTR	4230	intergenic_variant	Deletion	AAACCAACCAACTTTCGATCTCTTGTAGATCTGTTCTCTAAACGAACTTTAAAATCTGTGTGGCTGTCACTCGGCTGCATGCTTAGTGCACTCACGCAGT>A	1	V	-	-	6.1299e-07	2.5296e-05	MODIFIER	2022-05-28 04:49:18
29	5'UTR	4230	intergenic_variant	Indel	A>GTGCT	2	V	-	-	6.1299e-07	2.5296e-05	MODIFIER	2022-05-28 04:49:18
29	5'UTR	4230	intergenic_variant	Insertion	A>ACTT	2	V	-	-	6.1299e-07	2.5296e-05	MODIFIER	2022-05-28 04:49:18
29	5'UTR	4230	intergenic_variant	Insertion	A>AATGCTGC	1	V	-	-	6.1299e-07	2.5296e-05	MODIFIER	2022-05-28 04:49:18
29	5'UTR	4230	intergenic_variant	Insertion	A>ACTCGGCTACC	1	V	-	-	6.1299e-07	2.5296e-05	MODIFIER	2022-05-28 04:49:18
29	5'UTR	4230	intergenic_variant	Insertion	A>ACGCTGG	1	V	-	-	6.1299e-07	2.5296e-05	MODIFIER	2022-05-28 04:49:18
29	5'UTR	4230	intergenic_variant	SNP	A>C	636	V	-	-	6.1299e-07	2.5296e-05	MODIFIER	2022-05-28 04:49:18
29	5'UTR	4230	intergenic_variant	Insertion	A>ATTCTGAGGGC	1	V	-	-	6.1299e-07	2.5296e-05	MODIFIER	2022-05-28 04:49:18
29	5'UTR	4230	intergenic_variant	Insertion	A>ATTG	1	V	-	-	6.1299e-07	2.5296e-05	MODIFIER	2022-05-28 04:49:18
29	5'UTR	4230	intergenic_variant	Insertion	A>ATCCTTG	1	V	-	-	6.1299e-07	2.5296e-05	MODIFIER	2022-05-28 04:49:18
29	5'UTR	4230	intergenic_variant	Indel	A>GCCCCGTATT	1	V	-	-	6.1299e-07	2.5296e-05	MODIFIER	2022-05-28 04:49:18
29	5'UTR	4230	intergenic_variant	Insertion	A>ATCCG	1	V	-	-	6.1299e-07	2.5296e-05	MODIFIER	2022-05-28 04:49:18
29	5'UTR	4230	intergenic_variant	Insertion	A>AAACTC	1	V	-	-	6.1299e-07	2.5296e-05	MODIFIER	2022-05-28 04:49:18
29	5'UTR	4230	intergenic_variant	Indel	A>GCT	5	V	-	-	6.1299e-07	2.5296e-05	MODIFIER	2022-05-28 04:49:18
29	5'UTR	4230	intergenic_variant	Insertion	A>ATGC	2	V	-	-	6.1299e-07	2.5296e-05	MODIFIER	2022-05-28 04:49:18
29	5'UTR	4230	intergenic_variant	Insertion	A>ACCAC	3	V	-	-	6.1299e-07	2.5296e-05	MODIFIER	2022-05-28 04:49:18
29	5'UTR	4230	intergenic_variant	Insertion	A>ACTGCGC	2	V	-	-	6.1299e-07	2.5296e-05	MODIFIER	2022-05-28 04:49:18
29	5'UTR	4230	intergenic_variant	Insertion	A>ATCCT	1	V	-	-	6.1299e-07	2.5296e-05	MODIFIER	2022-05-28 04:49:18
29	5'UTR	4230	intergenic_variant	Insertion	A>ACCGG	1	V	-	-	6.1299e-07	2.5296e-05	MODIFIER	2022-05-28 04:49:18
29	5'UTR	4230	intergenic_variant	Insertion	A>ATGT	2	V	-	-	6.1299e-07	2.5296e-05	MODIFIER	2022-05-28 04:49:18
29	5'UTR	4230	intergenic_variant	Insertion	A>AGGCGT	1	V	-	-	6.1299e-07	2.5296e-05	MODIFIER	2022-05-28 04:49:18
29	5'UTR	4230	intergenic_variant	Insertion	A>ATGCTG	2	V	-	-	6.1299e-07	2.5296e-05	MODIFIER	2022-05-28 04:49:18
29	5'UTR	4230	intergenic_variant	Insertion	A>ACTTT	1	V	-	-	6.1299e-07	2.5296e-05	MODIFIER	2022-05-28 04:49:18
29	5'UTR	4230	intergenic_variant	Insertion	A>ACTCTCTTTAC	1	V	-	-	6.1299e-07	2.5296e-05	MODIFIER	2022-05-28 04:49:18
29	5'UTR	4230	intergenic_variant	Insertion	A>ATGCGG	1	V	-	-	6.1299e-07	2.5296e-05	MODIFIER	2022-05-28 04:49:18
29	5'UTR	4230	intergenic_variant	Insertion	A>ACGAG	1	V	-	-	6.1299e-07	2.5296e-05	MODIFIER	2022-05-28 04:49:18
29	5'UTR	4230	intergenic_variant	Insertion	A>ATCCTCATG	1	V	-	-	6.1299e-07	2.5296e-05	MODIFIER	2022-05-28 04:49:18
29	5'UTR	4230	intergenic_variant	Insertion	A>ATAATT	1	V	-	-	6.1299e-07	2.5296e-05	MODIFIER	2022-05-28 04:49:18
29	5'UTR	4230	intergenic_variant	Insertion	A>ACCCCGCA	1	V	-	-	6.1299e-07	2.5296e-05	MODIFIER	2022-05-28 04:49:18
29	5'UTR	4230	intergenic_variant	Deletion	AAA>A	2	V	-	-	6.1299e-07	2.5296e-05	MODIFIER	2022-05-28 04:49:18
29	5'UTR	4230	intergenic_variant	Insertion	A>ACTGC	1	V	-	-	6.1299e-07	2.5296e-05	MODIFIER	2022-05-28 04:49:18
29	5'UTR	4230	intergenic_variant	Insertion	A>ATTCG	2	V	-	-	6.1299e-07	2.5296e-05	MODIFIER	2022-05-28 04:49:18
29	5'UTR	4230	intergenic_variant	Indel	A>GTGC	1	V	-	-	6.1299e-07	2.5296e-05	MODIFIER	2022-05-28 04:49:18
29	5'UTR	4230	intergenic_variant	Insertion	A>ATTCC	1	V	-	-	6.1299e-07	2.5296e-05	MODIFIER	2022-05-28 04:49:18
29	5'UTR	4230	intergenic_variant	Insertion	A>ACTCGTC	1	V	-	-	6.1299e-07	2.5296e-05	MODIFIER	2022-05-28 04:49:18
29	5'UTR	4230	intergenic_variant	Insertion	A>ACTCTGTGT	1	V	-	-	6.1299e-07	2.5296e-05	MODIFIER	2022-05-28 04:49:18
29	5'UTR	4230	intergenic_variant	Insertion	A>ATGCTGGCTGCC	1	V	-	-	6.1299e-07	2.5296e-05	MODIFIER	2022-05-28 04:49:18
29	5'UTR	4230	intergenic_variant	Insertion	A>ATTCT	1	V	-	-	6.1299e-07	2.5296e-05	MODIFIER	2022-05-28 04:49:18
29	5'UTR	4230	intergenic_variant	Insertion	A>ACAATCT	1	V	-	-	6.1299e-07	2.5296e-05	MODIFIER	2022-05-28 04:49:18
29	5'UTR	4230	intergenic_variant	Indel	A>GCGC	1	V	-	-	6.1299e-07	2.5296e-05	MODIFIER	2022-05-28 04:49:18
29	5'UTR	4230	intergenic_variant	Indel	A>GCTA	1	V	-	-	6.1299e-07	2.5296e-05	MODIFIER	2022-05-28 04:49:18
29	5'UTR	4230	intergenic_variant	Indel	A>GCTC	2	V	-	-	6.1299e-07	2.5296e-05	MODIFIER	2022-05-28 04:49:18
29	5'UTR	4230	intergenic_variant	Indel	A>CTCGCTCTGCAT	1	V	-	-	6.1299e-07	2.5296e-05	MODIFIER	2022-05-28 04:49:18
29	5'UTR	4230	intergenic_variant	Indel	A>GCTG	1	V	-	-	6.1299e-07	2.5296e-05	MODIFIER	2022-05-28 04:49:18
29	5'UTR	4230	intergenic_variant	Insertion	A>ACGG	1	V	-	-	6.1299e-07	2.5296e-05	MODIFIER	2022-05-28 04:49:18
29	5'UTR	4230	intergenic_variant	Insertion	A>ACTGTT	1	V	-	-	6.1299e-07	2.5296e-05	MODIFIER	2022-05-28 04:49:18
29	5'UTR	4230	intergenic_variant	Insertion	A>ACTCTGCTG	1	V	-	-	6.1299e-07	2.5296e-05	MODIFIER	2022-05-28 04:49:18
29	5'UTR	4230	intergenic_variant	Indel	A>CTCGTTGT	1	V	-	-	6.1299e-07	2.5296e-05	MODIFIER	2022-05-28 04:49:18
29	5'UTR	4230	intergenic_variant	Insertion	A>AGTAC	1	V	-	-	6.1299e-07	2.5296e-05	MODIFIER	2022-05-28 04:49:18
29	5'UTR	4230	intergenic_variant	Indel	A>GCTT	1	V	-	-	6.1299e-07	2.5296e-05	MODIFIER	2022-05-28 04:49:18
29	5'UTR	4230	intergenic_variant	Insertion	A>ACTGTG	1	V	-	-	6.1299e-07	2.5296e-05	MODIFIER	2022-05-28 04:49:18
29	5'UTR	4230	intergenic_variant	Insertion	A>ACTCGCGCTGT	1	V	-	-	6.1299e-07	2.5296e-05	MODIFIER	2022-05-28 04:49:18
29	5'UTR	4230	intergenic_variant	Insertion	A>ACCAG	62	V	-	-	6.1299e-07	2.5296e-05	MODIFIER	2022-05-28 04:49:18
29	5'UTR	4230	intergenic_variant	Insertion	A>ATTC	1	V	-	-	6.1299e-07	2.5296e-05	MODIFIER	2022-05-28 04:49:18
29	5'UTR	4230	intergenic_variant	Insertion	A>ACTCGTAGT	1	V	-	-	6.1299e-07	2.5296e-05	MODIFIER	2022-05-28 04:49:18
29	5'UTR	4230	intergenic_variant	Insertion	A>ACTTGG	1	V	-	-	6.1299e-07	2.5296e-05	MODIFIER	2022-05-28 04:49:18
29	5'UTR	4230	intergenic_variant	Deletion	AAAC>A	4	V	-	-	6.1299e-07	2.5296e-05	MODIFIER	2022-05-28 04:49:18
29	5'UTR	4230	intergenic_variant	Insertion	A>ATGAAAAT	1	V	-	-	6.1299e-07	2.5296e-05	MODIFIER	2022-05-28 04:49:18
29	5'UTR	4230	intergenic_variant	Deletion	AAACCAAC>A	14	V	-	-	6.1299e-07	2.5296e-05	MODIFIER	2022-05-28 04:49:18
30	5'UTR	6481	intergenic_variant	Indel	A>GTTTCCCTTTTCACCACAT	1	V	-	-	1.6773e-06	3.966e-05	MODIFIER	2022-05-28 04:49:18
30	5'UTR	6481	intergenic_variant	Indel	A>GGC	2	V	-	-	1.6773e-06	3.966e-05	MODIFIER	2022-05-28 04:49:18
30	5'UTR	6481	intergenic_variant	Insertion	A>ACTCGGCTGC	1	V	-	-	1.6773e-06	3.966e-05	MODIFIER	2022-05-28 04:49:18
30	5'UTR	6481	intergenic_variant	Insertion	A>ACTCGGTT	1	V	-	-	1.6773e-06	3.966e-05	MODIFIER	2022-05-28 04:49:18
30	5'UTR	6481	intergenic_variant	Insertion	A>ACGCG	1	V	-	-	1.6773e-06	3.966e-05	MODIFIER	2022-05-28 04:49:18
30	5'UTR	6481	intergenic_variant	Indel	A>GTCCGCTGGCT	1	V	-	-	1.6773e-06	3.966e-05	MODIFIER	2022-05-28 04:49:18
30	5'UTR	6481	intergenic_variant	Deletion	AA>A	3	V	-	-	1.6773e-06	3.966e-05	MODIFIER	2022-05-28 04:49:18
30	5'UTR	6481	intergenic_variant	Indel	A>CTTCTGCTT	1	V	-	-	1.6773e-06	3.966e-05	MODIFIER	2022-05-28 04:49:18
30	5'UTR	6481	intergenic_variant	Indel	A>GCAGT	1	V	-	-	1.6773e-06	3.966e-05	MODIFIER	2022-05-28 04:49:18
30	5'UTR	6481	intergenic_variant	SNP	A>T	1569	V	-	-	1.6773e-06	3.966e-05	MODIFIER	2022-05-28 04:49:18
30	5'UTR	6481	intergenic_variant	Indel	A>GGTT	1	V	-	-	1.6773e-06	3.966e-05	MODIFIER	2022-05-28 04:49:18
30	5'UTR	6481	intergenic_variant	SNP	A>V	8	V	-	-	1.6773e-06	3.966e-05	MODIFIER	2022-05-28 04:49:18
30	5'UTR	6481	intergenic_variant	SNP	A>W	864	V	-	-	1.6773e-06	3.966e-05	MODIFIER	2022-05-28 04:49:18
30	5'UTR	6481	intergenic_variant	SNP	A>R	51	V	-	-	1.6773e-06	3.966e-05	MODIFIER	2022-05-28 04:49:18
30	5'UTR	6481	intergenic_variant	SNP	A>S	4	V	-	-	1.6773e-06	3.966e-05	MODIFIER	2022-05-28 04:49:18
30	5'UTR	6481	intergenic_variant	Insertion	A>AGC	4	V	-	-	1.6773e-06	3.966e-05	MODIFIER	2022-05-28 04:49:18
30	5'UTR	6481	intergenic_variant	Insertion	A>AGG	1	V	-	-	1.6773e-06	3.966e-05	MODIFIER	2022-05-28 04:49:18
30	5'UTR	6481	intergenic_variant	SNP	A>D	9	V	-	-	1.6773e-06	3.966e-05	MODIFIER	2022-05-28 04:49:18
30	5'UTR	6481	intergenic_variant	SNP	A>G	563	V	-	-	1.6773e-06	3.966e-05	MODIFIER	2022-05-28 04:49:18
30	5'UTR	6481	intergenic_variant	SNP	A>C	2959	V	-	-	1.6773e-06	3.966e-05	MODIFIER	2022-05-28 04:49:18
30	5'UTR	6481	intergenic_variant	Indel	A>CCATGGTT	1	V	-	-	1.6773e-06	3.966e-05	MODIFIER	2022-05-28 04:49:18
30	5'UTR	6481	intergenic_variant	SNP	A>M	90	V	-	-	1.6773e-06	3.966e-05	MODIFIER	2022-05-28 04:49:18
30	5'UTR	6481	intergenic_variant	Indel	A>GCTCGCT	1	V	-	-	1.6773e-06	3.966e-05	MODIFIER	2022-05-28 04:49:18
30	5'UTR	6481	intergenic_variant	SNP	A>H	36	V	-	-	1.6773e-06	3.966e-05	MODIFIER	2022-05-28 04:49:18
30	5'UTR	6481	intergenic_variant	Insertion	A>AGGC	1	V	-	-	1.6773e-06	3.966e-05	MODIFIER	2022-05-28 04:49:18
30	5'UTR	6481	intergenic_variant	Insertion	A>AGT	2	V	-	-	1.6773e-06	3.966e-05	MODIFIER	2022-05-28 04:49:18
30	5'UTR	6481	intergenic_variant	SNP	A>K	4	V	-	-	1.6773e-06	3.966e-05	MODIFIER	2022-05-28 04:49:18
30	5'UTR	6481	intergenic_variant	Insertion	A>ACTTTGCT	1	V	-	-	1.6773e-06	3.966e-05	MODIFIER	2022-05-28 04:49:18
30	5'UTR	6481	intergenic_variant	Indel	A>CGTTT	1	V	-	-	1.6773e-06	3.966e-05	MODIFIER	2022-05-28 04:49:18
30	5'UTR	6481	intergenic_variant	Indel	A>CTGTT	3	V	-	-	1.6773e-06	3.966e-05	MODIFIER	2022-05-28 04:49:18
30	5'UTR	6481	intergenic_variant	Indel	A>CTTGTCTCT	1	V	-	-	1.6773e-06	3.966e-05	MODIFIER	2022-05-28 04:49:18
30	5'UTR	6481	intergenic_variant	Indel	AAC>G	1	V	-	-	1.6773e-06	3.966e-05	MODIFIER	2022-05-28 04:49:18
30	5'UTR	6481	intergenic_variant	Insertion	A>ACTCGACT	1	V	-	-	1.6773e-06	3.966e-05	MODIFIER	2022-05-28 04:49:18
30	5'UTR	6481	intergenic_variant	Deletion	AAC>A	1	V	-	-	1.6773e-06	3.966e-05	MODIFIER	2022-05-28 04:49:18
30	5'UTR	6481	intergenic_variant	Insertion	A>AG	7	V	-	-	1.6773e-06	3.966e-05	MODIFIER	2022-05-28 04:49:18
30	5'UTR	6481	intergenic_variant	Deletion	AACCAACCAACTTT>A	1	V	-	-	1.6773e-06	3.966e-05	MODIFIER	2022-05-28 04:49:18
30	5'UTR	6481	intergenic_variant	Insertion	A>AC	39	V	-	-	1.6773e-06	3.966e-05	MODIFIER	2022-05-28 04:49:18
30	5'UTR	6481	intergenic_variant	Insertion	A>AA	5	V	-	-	1.6773e-06	3.966e-05	MODIFIER	2022-05-28 04:49:18
30	5'UTR	6481	intergenic_variant	Insertion	A>ACGCCCGT	1	V	-	-	1.6773e-06	3.966e-05	MODIFIER	2022-05-28 04:49:18
30	5'UTR	6481	intergenic_variant	Insertion	A>ATGGCT	1	V	-	-	1.6773e-06	3.966e-05	MODIFIER	2022-05-28 04:49:18
30	5'UTR	6481	intergenic_variant	Indel	A>GACTCATT	1	V	-	-	1.6773e-06	3.966e-05	MODIFIER	2022-05-28 04:49:18
30	5'UTR	6481	intergenic_variant	Insertion	A>ATCT	2	V	-	-	1.6773e-06	3.966e-05	MODIFIER	2022-05-28 04:49:18
30	5'UTR	6481	intergenic_variant	Insertion	A>AT	15	V	-	-	1.6773e-06	3.966e-05	MODIFIER	2022-05-28 04:49:18
30	5'UTR	6481	intergenic_variant	Indel	A>CGTCT	1	V	-	-	1.6773e-06	3.966e-05	MODIFIER	2022-05-28 04:49:18
30	5'UTR	6481	intergenic_variant	Insertion	A>ATGGC	1	V	-	-	1.6773e-06	3.966e-05	MODIFIER	2022-05-28 04:49:18
30	5'UTR	6481	intergenic_variant	Insertion	A>AGAAAGTCTGTGTTGTAAATTTTTTTTTTTCAAGCAGAAGACGGCATACGAGATCTTAGGACGTGACTGGAGTTCAGACTGTGCTCTTCCTATCT	1	V	-	-	1.6773e-06	3.966e-05	MODIFIER	2022-05-28 04:49:18
30	5'UTR	6481	intergenic_variant	Indel	A>GT	5	V	-	-	1.6773e-06	3.966e-05	MODIFIER	2022-05-28 04:49:18
30	5'UTR	6481	intergenic_variant	Indel	A>GCCGCACGC	1	V	-	-	1.6773e-06	3.966e-05	MODIFIER	2022-05-28 04:49:18
30	5'UTR	6481	intergenic_variant	Indel	A>CGGCT	1	V	-	-	1.6773e-06	3.966e-05	MODIFIER	2022-05-28 04:49:18
30	5'UTR	6481	intergenic_variant	Indel	A>GTATGC	1	V	-	-	1.6773e-06	3.966e-05	MODIFIER	2022-05-28 04:49:18
30	5'UTR	6481	intergenic_variant	Indel	A>GCCTCGCGGCT	1	V	-	-	1.6773e-06	3.966e-05	MODIFIER	2022-05-28 04:49:18
30	5'UTR	6481	intergenic_variant	Indel	A>GTCTCGCTGTC	1	V	-	-	1.6773e-06	3.966e-05	MODIFIER	2022-05-28 04:49:18
30	5'UTR	6481	intergenic_variant	Insertion	A>AAATCCGTG	1	V	-	-	1.6773e-06	3.966e-05	MODIFIER	2022-05-28 04:49:18
30	5'UTR	6481	intergenic_variant	Insertion	A>ATC	6	V	-	-	1.6773e-06	3.966e-05	MODIFIER	2022-05-28 04:49:18
30	5'UTR	6481	intergenic_variant	Insertion	A>ATA	1	V	-	-	1.6773e-06	3.966e-05	MODIFIER	2022-05-28 04:49:18
30	5'UTR	6481	intergenic_variant	Insertion	A>ATTCTG	2	V	-	-	1.6773e-06	3.966e-05	MODIFIER	2022-05-28 04:49:18
30	5'UTR	6481	intergenic_variant	Indel	A>GCCC	1	V	-	-	1.6773e-06	3.966e-05	MODIFIER	2022-05-28 04:49:18
30	5'UTR	6481	intergenic_variant	Indel	A>CTT	1	V	-	-	1.6773e-06	3.966e-05	MODIFIER	2022-05-28 04:49:18
30	5'UTR	6481	intergenic_variant	Insertion	A>ACTCG	1	V	-	-	1.6773e-06	3.966e-05	MODIFIER	2022-05-28 04:49:18
30	5'UTR	6481	intergenic_variant	Insertion	A>ATT	3	V	-	-	1.6773e-06	3.966e-05	MODIFIER	2022-05-28 04:49:18
30	5'UTR	6481	intergenic_variant	Indel	A>GACGGCATACGAGATGTGTTCCTGTGACTGGAGTTCAGACGTGTGCTTATGCAGCT	2	V	-	-	1.6773e-06	3.966e-05	MODIFIER	2022-05-28 04:49:18
30	5'UTR	6481	intergenic_variant	Insertion	A>ACTTGATT	1	V	-	-	1.6773e-06	3.966e-05	MODIFIER	2022-05-28 04:49:18
30	5'UTR	6481	intergenic_variant	Indel	A>GTCGGCTTC	1	V	-	-	1.6773e-06	3.966e-05	MODIFIER	2022-05-28 04:49:18
30	5'UTR	6481	intergenic_variant	Deletion	AACC>A	1	V	-	-	1.6773e-06	3.966e-05	MODIFIER	2022-05-28 04:49:18
30	5'UTR	6481	intergenic_variant	Indel	A>GTCT	1	V	-	-	1.6773e-06	3.966e-05	MODIFIER	2022-05-28 04:49:18
30	5'UTR	6481	intergenic_variant	Indel	A>GACGGCATACGAGATTCTGACATGTGACTGGAATCCAGACTTCGTTCTCTTGTAGATCCGATCT	2	V	-	-	1.6773e-06	3.966e-05	MODIFIER	2022-05-28 04:49:18
30	5'UTR	6481	intergenic_variant	Indel	A>GTCACTCGGCT	1	V	-	-	1.6773e-06	3.966e-05	MODIFIER	2022-05-28 04:49:18
30	5'UTR	6481	intergenic_variant	Insertion	A>AACGCAC	1	V	-	-	1.6773e-06	3.966e-05	MODIFIER	2022-05-28 04:49:18
30	5'UTR	6481	intergenic_variant	Indel	A>GC	9	V	-	-	1.6773e-06	3.966e-05	MODIFIER	2022-05-28 04:49:18
30	5'UTR	6481	intergenic_variant	Insertion	A>ACCC	1	V	-	-	1.6773e-06	3.966e-05	MODIFIER	2022-05-28 04:49:18
30	5'UTR	6481	intergenic_variant	Insertion	A>ATACTT	1	V	-	-	1.6773e-06	3.966e-05	MODIFIER	2022-05-28 04:49:18
30	5'UTR	6481	intergenic_variant	Deletion	AACCAACC>A	1	V	-	-	1.6773e-06	3.966e-05	MODIFIER	2022-05-28 04:49:18
30	5'UTR	6481	intergenic_variant	Insertion	A>ATTTTAGAGT	1	V	-	-	1.6773e-06	3.966e-05	MODIFIER	2022-05-28 04:49:18
30	5'UTR	6481	intergenic_variant	Insertion	A>AGCTTC	1	V	-	-	1.6773e-06	3.966e-05	MODIFIER	2022-05-28 04:49:18
30	5'UTR	6481	intergenic_variant	Indel	A>CACCT	1	V	-	-	1.6773e-06	3.966e-05	MODIFIER	2022-05-28 04:49:18
30	5'UTR	6481	intergenic_variant	Insertion	A>AGTTT	1	V	-	-	1.6773e-06	3.966e-05	MODIFIER	2022-05-28 04:49:18
30	5'UTR	6481	intergenic_variant	Insertion	A>ATGCG	1	V	-	-	1.6773e-06	3.966e-05	MODIFIER	2022-05-28 04:49:18
30	5'UTR	6481	intergenic_variant	Indel	A>GCACC	1	V	-	-	1.6773e-06	3.966e-05	MODIFIER	2022-05-28 04:49:18
30	5'UTR	6481	intergenic_variant	Insertion	A>AACT	1	V	-	-	1.6773e-06	3.966e-05	MODIFIER	2022-05-28 04:49:18
30	5'UTR	6481	intergenic_variant	Indel	A>GTC	18	V	-	-	1.6773e-06	3.966e-05	MODIFIER	2022-05-28 04:49:18
30	5'UTR	6481	intergenic_variant	Indel	A>CCT	6	V	-	-	1.6773e-06	3.966e-05	MODIFIER	2022-05-28 04:49:18
30	5'UTR	6481	intergenic_variant	Indel	A>GTG	3	V	-	-	1.6773e-06	3.966e-05	MODIFIER	2022-05-28 04:49:18
30	5'UTR	6481	intergenic_variant	SNP	A>Y	16	V	-	-	1.6773e-06	3.966e-05	MODIFIER	2022-05-28 04:49:18
30	5'UTR	6481	intergenic_variant	Insertion	A>ACTCAGCTC	1	V	-	-	1.6773e-06	3.966e-05	MODIFIER	2022-05-28 04:49:18
30	5'UTR	6481	intergenic_variant	Insertion	A>ACAAACCACTGCTCAATGAAATTTTATTGAGGGTACAAACAAATGGAAGAACATTCCATGCTCATGAGTAGGAAGAATCAATATCATGAAAATAGCCATACTGCCCAACGTAATTTATAGATTCAATGCCATCCCCATCAAGCT	1	V	-	-	1.6773e-06	3.966e-05	MODIFIER	2022-05-28 04:49:18
30	5'UTR	6481	intergenic_variant	Indel	A>GTT	5	V	-	-	1.6773e-06	3.966e-05	MODIFIER	2022-05-28 04:49:18
30	5'UTR	6481	intergenic_variant	Insertion	A>ACTCCCTTC	1	V	-	-	1.6773e-06	3.966e-05	MODIFIER	2022-05-28 04:49:18
30	5'UTR	6481	intergenic_variant	Indel	A>GATC	2	V	-	-	1.6773e-06	3.966e-05	MODIFIER	2022-05-28 04:49:18
30	5'UTR	6481	intergenic_variant	Indel	A>GCTTAC	1	V	-	-	1.6773e-06	3.966e-05	MODIFIER	2022-05-28 04:49:18
30	5'UTR	6481	intergenic_variant	Insertion	A>ACTG	1	V	-	-	1.6773e-06	3.966e-05	MODIFIER	2022-05-28 04:49:18
30	5'UTR	6481	intergenic_variant	Insertion	A>ACC	5	V	-	-	1.6773e-06	3.966e-05	MODIFIER	2022-05-28 04:49:18
30	5'UTR	6481	intergenic_variant	Insertion	A>ACCA	1	V	-	-	1.6773e-06	3.966e-05	MODIFIER	2022-05-28 04:49:18
30	5'UTR	6481	intergenic_variant	Deletion	AACCAACCAACTTTCGATCTCTTGTAGATCTGTTCTCTAAACGAACTTTAAAATCTGTGTGGCTGTCACTCG>A	1	V	-	-	1.6773e-06	3.966e-05	MODIFIER	2022-05-28 04:49:18
30	5'UTR	6481	intergenic_variant	Indel	A>GTCTCCT	1	V	-	-	1.6773e-06	3.966e-05	MODIFIER	2022-05-28 04:49:18
30	5'UTR	6481	intergenic_variant	Insertion	A>AACGCACTCTGGC	1	V	-	-	1.6773e-06	3.966e-05	MODIFIER	2022-05-28 04:49:18
30	5'UTR	6481	intergenic_variant	Indel	A>GAGTTC	1	V	-	-	1.6773e-06	3.966e-05	MODIFIER	2022-05-28 04:49:18
30	5'UTR	6481	intergenic_variant	Insertion	A>ACT	5	V	-	-	1.6773e-06	3.966e-05	MODIFIER	2022-05-28 04:49:18
30	5'UTR	6481	intergenic_variant	Indel	A>GAGTTCAGACTTGTGCTCTTCCGATCT	2	V	-	-	1.6773e-06	3.966e-05	MODIFIER	2022-05-28 04:49:18
30	5'UTR	6481	intergenic_variant	Insertion	A>AGTC	2	V	-	-	1.6773e-06	3.966e-05	MODIFIER	2022-05-28 04:49:18
30	5'UTR	6481	intergenic_variant	Insertion	A>ACCTCGCAC	1	V	-	-	1.6773e-06	3.966e-05	MODIFIER	2022-05-28 04:49:18
30	5'UTR	6481	intergenic_variant	Indel	A>GTACT	1	V	-	-	1.6773e-06	3.966e-05	MODIFIER	2022-05-28 04:49:18
30	5'UTR	6481	intergenic_variant	Insertion	A>ATTGCCCGC	1	V	-	-	1.6773e-06	3.966e-05	MODIFIER	2022-05-28 04:49:18
30	5'UTR	6481	intergenic_variant	Indel	A>GTGCTCCCCCTCACC	1	V	-	-	1.6773e-06	3.966e-05	MODIFIER	2022-05-28 04:49:18
30	5'UTR	6481	intergenic_variant	Insertion	A>ATTTCAGACTTGTGCTCTCCGATCT	2	V	-	-	1.6773e-06	3.966e-05	MODIFIER	2022-05-28 04:49:18
30	5'UTR	6481	intergenic_variant	Deletion	AACCAACCAAC>A	1	V	-	-	1.6773e-06	3.966e-05	MODIFIER	2022-05-28 04:49:18
30	5'UTR	6481	intergenic_variant	Insertion	A>AAATT	1	V	-	-	1.6773e-06	3.966e-05	MODIFIER	2022-05-28 04:49:18
30	5'UTR	6481	intergenic_variant	Indel	A>GGAGTTACGGCGTTGCTCTTCCGATCT	1	V	-	-	1.6773e-06	3.966e-05	MODIFIER	2022-05-28 04:49:18
30	5'UTR	6481	intergenic_variant	Indel	A>GTCTGCC	1	V	-	-	1.6773e-06	3.966e-05	MODIFIER	2022-05-28 04:49:18
30	5'UTR	6481	intergenic_variant	Insertion	A>ATCTC	1	V	-	-	1.6773e-06	3.966e-05	MODIFIER	2022-05-28 04:49:18
30	5'UTR	6481	intergenic_variant	Insertion	A>ATGTT	2	V	-	-	1.6773e-06	3.966e-05	MODIFIER	2022-05-28 04:49:18
30	5'UTR	6481	intergenic_variant	Indel	A>CCAGCACCT	2	V	-	-	1.6773e-06	3.966e-05	MODIFIER	2022-05-28 04:49:18
30	5'UTR	6481	intergenic_variant	Indel	A>GCT	7	V	-	-	1.6773e-06	3.966e-05	MODIFIER	2022-05-28 04:49:18
30	5'UTR	6481	intergenic_variant	Insertion	A>ATGCTT	1	V	-	-	1.6773e-06	3.966e-05	MODIFIER	2022-05-28 04:49:18
30	5'UTR	6481	intergenic_variant	Indel	A>GGACTCTTT	1	V	-	-	1.6773e-06	3.966e-05	MODIFIER	2022-05-28 04:49:18
30	5'UTR	6481	intergenic_variant	Insertion	A>ATGTTTTTCAATCACTTTCGATCTCTTTAATCTGTTCTCT	1	V	-	-	1.6773e-06	3.966e-05	MODIFIER	2022-05-28 04:49:18
30	5'UTR	6481	intergenic_variant	Insertion	A>ATGT	1	V	-	-	1.6773e-06	3.966e-05	MODIFIER	2022-05-28 04:49:18
30	5'UTR	6481	intergenic_variant	Indel	A>GCC	8	V	-	-	1.6773e-06	3.966e-05	MODIFIER	2022-05-28 04:49:18
30	5'UTR	6481	intergenic_variant	Indel	A>CTTCACT	1	V	-	-	1.6773e-06	3.966e-05	MODIFIER	2022-05-28 04:49:18
30	5'UTR	6481	intergenic_variant	Insertion	A>ACGTACTGCC	1	V	-	-	1.6773e-06	3.966e-05	MODIFIER	2022-05-28 04:49:18
30	5'UTR	6481	intergenic_variant	Indel	A>GCTGCC	1	V	-	-	1.6773e-06	3.966e-05	MODIFIER	2022-05-28 04:49:18
30	5'UTR	6481	intergenic_variant	Insertion	A>ATCGCCTTG	1	V	-	-	1.6773e-06	3.966e-05	MODIFIER	2022-05-28 04:49:18
30	5'UTR	6481	intergenic_variant	Indel	A>GCCTGTC	1	V	-	-	1.6773e-06	3.966e-05	MODIFIER	2022-05-28 04:49:18
30	5'UTR	6481	intergenic_variant	Indel	A>CCGCAGCT	1	V	-	-	1.6773e-06	3.966e-05	MODIFIER	2022-05-28 04:49:18
30	5'UTR	6481	intergenic_variant	Indel	A>GTCTAAAGTTSYGWMGYSAYKYKMKYYCWRMMSKRYGCTCTTCCGATCT	1	V	-	-	1.6773e-06	3.966e-05	MODIFIER	2022-05-28 04:49:18
30	5'UTR	6481	intergenic_variant	Insertion	A>ATCATTCTGC	1	V	-	-	1.6773e-06	3.966e-05	MODIFIER	2022-05-28 04:49:18
30	5'UTR	6481	intergenic_variant	Insertion	A>AGTATTTCTTTTAATGTGTCACAATTACCTTCATCA	1	V	-	-	1.6773e-06	3.966e-05	MODIFIER	2022-05-28 04:49:18
30	5'UTR	6481	intergenic_variant	Indel	A>GGAGTTCAGACGTGTCTCTTCCGATCT	1	V	-	-	1.6773e-06	3.966e-05	MODIFIER	2022-05-28 04:49:18
30	5'UTR	6481	intergenic_variant	Insertion	A>ACGCGCC	1	V	-	-	1.6773e-06	3.966e-05	MODIFIER	2022-05-28 04:49:18
30	5'UTR	6481	intergenic_variant	Indel	A>CCTTGCT	1	V	-	-	1.6773e-06	3.966e-05	MODIFIER	2022-05-28 04:49:18
30	5'UTR	6481	intergenic_variant	Insertion	A>AAG	1	V	-	-	1.6773e-06	3.966e-05	MODIFIER	2022-05-28 04:49:18
30	5'UTR	6481	intergenic_variant	Insertion	A>AAA	1	V	-	-	1.6773e-06	3.966e-05	MODIFIER	2022-05-28 04:49:18
30	5'UTR	6481	intergenic_variant	Insertion	A>AAC	2	V	-	-	1.6773e-06	3.966e-05	MODIFIER	2022-05-28 04:49:18
30	5'UTR	6481	intergenic_variant	Indel	A>GCCCAACTCC	1	V	-	-	1.6773e-06	3.966e-05	MODIFIER	2022-05-28 04:49:18
30	5'UTR	6481	intergenic_variant	Indel	A>CCGCT	1	V	-	-	1.6773e-06	3.966e-05	MODIFIER	2022-05-28 04:49:18
30	5'UTR	6481	intergenic_variant	Insertion	A>AAT	3	V	-	-	1.6773e-06	3.966e-05	MODIFIER	2022-05-28 04:49:18
30	5'UTR	6481	intergenic_variant	Indel	A>GGCT	1	V	-	-	1.6773e-06	3.966e-05	MODIFIER	2022-05-28 04:49:18
30	5'UTR	6481	intergenic_variant	Insertion	A>AGCC	1	V	-	-	1.6773e-06	3.966e-05	MODIFIER	2022-05-28 04:49:18
30	5'UTR	6481	intergenic_variant	Insertion	A>ACGACC	1	V	-	-	1.6773e-06	3.966e-05	MODIFIER	2022-05-28 04:49:18
30	5'UTR	6481	intergenic_variant	Indel	A>CCCCGCGGCT	1	V	-	-	1.6773e-06	3.966e-05	MODIFIER	2022-05-28 04:49:18
30	5'UTR	6481	intergenic_variant	Insertion	A>ATWSMATTTGT	1	V	-	-	1.6773e-06	3.966e-05	MODIFIER	2022-05-28 04:49:18
30	5'UTR	6481	intergenic_variant	Insertion	A>ACTTCATT	1	V	-	-	1.6773e-06	3.966e-05	MODIFIER	2022-05-28 04:49:18
30	5'UTR	6481	intergenic_variant	Indel	A>CT	9	V	-	-	1.6773e-06	3.966e-05	MODIFIER	2022-05-28 04:49:18
30	5'UTR	6481	intergenic_variant	Indel	A>GTCCCC	1	V	-	-	1.6773e-06	3.966e-05	MODIFIER	2022-05-28 04:49:18
30	5'UTR	6481	intergenic_variant	Indel	A>CTCTGCTT	1	V	-	-	1.6773e-06	3.966e-05	MODIFIER	2022-05-28 04:49:18
30	5'UTR	6481	intergenic_variant	Indel	A>GACGGCATACGAGATCTGATCGTGACTGGAGTTCAGACGTGTGCTTTCCGATCT	1	V	-	-	1.6773e-06	3.966e-05	MODIFIER	2022-05-28 04:49:18
30	5'UTR	6481	intergenic_variant	Insertion	A>AGCT	1	V	-	-	1.6773e-06	3.966e-05	MODIFIER	2022-05-28 04:49:18
30	5'UTR	6481	intergenic_variant	Insertion	A>AGCTTGCT	1	V	-	-	1.6773e-06	3.966e-05	MODIFIER	2022-05-28 04:49:18
30	5'UTR	6481	intergenic_variant	Indel	A>GCCTCATC	1	V	-	-	1.6773e-06	3.966e-05	MODIFIER	2022-05-28 04:49:18
30	5'UTR	6481	intergenic_variant	Insertion	A>ACTGTC	1	V	-	-	1.6773e-06	3.966e-05	MODIFIER	2022-05-28 04:49:18
30	5'UTR	6481	intergenic_variant	Insertion	A>ATTA	2	V	-	-	1.6773e-06	3.966e-05	MODIFIER	2022-05-28 04:49:18
30	5'UTR	6481	intergenic_variant	Insertion	A>ATTC	3	V	-	-	1.6773e-06	3.966e-05	MODIFIER	2022-05-28 04:49:18
30	5'UTR	6481	intergenic_variant	Indel	A>GCTTCGCTCC	1	V	-	-	1.6773e-06	3.966e-05	MODIFIER	2022-05-28 04:49:18
30	5'UTR	6481	intergenic_variant	Indel	A>GCATTC	1	V	-	-	1.6773e-06	3.966e-05	MODIFIER	2022-05-28 04:49:18
30	5'UTR	6481	intergenic_variant	Insertion	A>ATAGTAGTTCTGTTTTAAGTCTTTGAGAAAGCTCCAAACTGCTTTCCACAGTGGCTGAACTAATTTACATTCCC	1	V	-	-	1.6773e-06	3.966e-05	MODIFIER	2022-05-28 04:49:18
30	5'UTR	6481	intergenic_variant	Indel	A>GTCTCC	1	V	-	-	1.6773e-06	3.966e-05	MODIFIER	2022-05-28 04:49:18
30	5'UTR	6481	intergenic_variant	Insertion	A>ATCAT	1	V	-	-	1.6773e-06	3.966e-05	MODIFIER	2022-05-28 04:49:18
30	5'UTR	6481	intergenic_variant	Insertion	A>ATCGTCTGT	1	V	-	-	1.6773e-06	3.966e-05	MODIFIER	2022-05-28 04:49:18
31	5'UTR	1412	intergenic_variant	Deletion	AC>A	13	V	-	-	1.2517e-06	9.7676e-07	MODIFIER	2022-05-28 04:49:18
31	5'UTR	1412	intergenic_variant	Indel	A>CAT	1	V	-	-	1.2517e-06	9.7676e-07	MODIFIER	2022-05-28 04:49:18
31	5'UTR	1412	intergenic_variant	Insertion	A>ACTCCTT	1	V	-	-	1.2517e-06	9.7676e-07	MODIFIER	2022-05-28 04:49:18
31	5'UTR	1412	intergenic_variant	Insertion	A>ACAGTTCTCCATAGTGGTTGTACTAATTTACATTC	1	V	-	-	1.2517e-06	9.7676e-07	MODIFIER	2022-05-28 04:49:18
31	5'UTR	1412	intergenic_variant	Deletion	ACCAACCAACTTTCGATCTCTTGTAGATCTGTTCTCTAAACGAACTTTAAAATCTGTGTGGCTGTCACTCGGCTGCATGCTT>A	1	V	-	-	1.2517e-06	9.7676e-07	MODIFIER	2022-05-28 04:49:18
31	5'UTR	1412	intergenic_variant	Indel	A>GTG	1	V	-	-	1.2517e-06	9.7676e-07	MODIFIER	2022-05-28 04:49:18
31	5'UTR	1412	intergenic_variant	Indel	A>GGAAACGGGC	1	V	-	-	1.2517e-06	9.7676e-07	MODIFIER	2022-05-28 04:49:18
31	5'UTR	1412	intergenic_variant	Indel	A>GCCCGCC	1	V	-	-	1.2517e-06	9.7676e-07	MODIFIER	2022-05-28 04:49:18
31	5'UTR	1412	intergenic_variant	Insertion	A>ATTCTGTTT	1	V	-	-	1.2517e-06	9.7676e-07	MODIFIER	2022-05-28 04:49:18
31	5'UTR	1412	intergenic_variant	Insertion	A>ACTGAGTTGGACGTGTGTTTTCTCGTTGAAACCAGGGACAAGGCTCTM	1	V	-	-	1.2517e-06	9.7676e-07	MODIFIER	2022-05-28 04:49:18
31	5'UTR	1412	intergenic_variant	Indel	A>GCTCT	1	V	-	-	1.2517e-06	9.7676e-07	MODIFIER	2022-05-28 04:49:18
31	5'UTR	1412	intergenic_variant	SNP	A>T	603	V	-	-	1.2517e-06	9.7676e-07	MODIFIER	2022-05-28 04:49:18
31	5'UTR	1412	intergenic_variant	Indel	A>GCCGCA	1	V	-	-	1.2517e-06	9.7676e-07	MODIFIER	2022-05-28 04:49:18
31	5'UTR	1412	intergenic_variant	SNP	A>W	110	V	-	-	1.2517e-06	9.7676e-07	MODIFIER	2022-05-28 04:49:18
31	5'UTR	1412	intergenic_variant	Insertion	A>ACTG	1	V	-	-	1.2517e-06	9.7676e-07	MODIFIER	2022-05-28 04:49:18
31	5'UTR	1412	intergenic_variant	SNP	A>R	57	V	-	-	1.2517e-06	9.7676e-07	MODIFIER	2022-05-28 04:49:18
31	5'UTR	1412	intergenic_variant	Indel	A>GGCTCTCC	1	V	-	-	1.2517e-06	9.7676e-07	MODIFIER	2022-05-28 04:49:18
31	5'UTR	1412	intergenic_variant	SNP	A>Y	1	V	-	-	1.2517e-06	9.7676e-07	MODIFIER	2022-05-28 04:49:18
31	5'UTR	1412	intergenic_variant	Insertion	A>AAC	1	V	-	-	1.2517e-06	9.7676e-07	MODIFIER	2022-05-28 04:49:18
31	5'UTR	1412	intergenic_variant	SNP	A>D	4	V	-	-	1.2517e-06	9.7676e-07	MODIFIER	2022-05-28 04:49:18
31	5'UTR	1412	intergenic_variant	Insertion	A>ACTCTCTGCCGTCT	1	V	-	-	1.2517e-06	9.7676e-07	MODIFIER	2022-05-28 04:49:18
31	5'UTR	1412	intergenic_variant	Insertion	A>ACT	3	V	-	-	1.2517e-06	9.7676e-07	MODIFIER	2022-05-28 04:49:18
31	5'UTR	1412	intergenic_variant	SNP	A>G	242	V	-	-	1.2517e-06	9.7676e-07	MODIFIER	2022-05-28 04:49:18
31	5'UTR	1412	intergenic_variant	SNP	A>C	220	V	-	-	1.2517e-06	9.7676e-07	MODIFIER	2022-05-28 04:49:18
31	5'UTR	1412	intergenic_variant	Insertion	A>AAT	2	V	-	-	1.2517e-06	9.7676e-07	MODIFIER	2022-05-28 04:49:18
31	5'UTR	1412	intergenic_variant	SNP	A>M	70	V	-	-	1.2517e-06	9.7676e-07	MODIFIER	2022-05-28 04:49:18
31	5'UTR	1412	intergenic_variant	Indel	A>CACTCCGTCT	1	V	-	-	1.2517e-06	9.7676e-07	MODIFIER	2022-05-28 04:49:18
31	5'UTR	1412	intergenic_variant	Insertion	A>AGCCACATT	1	V	-	-	1.2517e-06	9.7676e-07	MODIFIER	2022-05-28 04:49:18
31	5'UTR	1412	intergenic_variant	SNP	A>H	6	V	-	-	1.2517e-06	9.7676e-07	MODIFIER	2022-05-28 04:49:18
31	5'UTR	1412	intergenic_variant	Insertion	A>ACTCTG	1	V	-	-	1.2517e-06	9.7676e-07	MODIFIER	2022-05-28 04:49:18
31	5'UTR	1412	intergenic_variant	Insertion	A>AAATTGATTG	1	V	-	-	1.2517e-06	9.7676e-07	MODIFIER	2022-05-28 04:49:18
31	5'UTR	1412	intergenic_variant	Indel	A>GT	1	V	-	-	1.2517e-06	9.7676e-07	MODIFIER	2022-05-28 04:49:18
31	5'UTR	1412	intergenic_variant	Insertion	A>ACTC	1	V	-	-	1.2517e-06	9.7676e-07	MODIFIER	2022-05-28 04:49:18
31	5'UTR	1412	intergenic_variant	Insertion	A>AGTAT	1	V	-	-	1.2517e-06	9.7676e-07	MODIFIER	2022-05-28 04:49:18
31	5'UTR	1412	intergenic_variant	Insertion	A>ATTCGTGC	1	V	-	-	1.2517e-06	9.7676e-07	MODIFIER	2022-05-28 04:49:18
31	5'UTR	1412	intergenic_variant	Insertion	A>ATT	1	V	-	-	1.2517e-06	9.7676e-07	MODIFIER	2022-05-28 04:49:18
31	5'UTR	1412	intergenic_variant	Deletion	ACC>A	5	V	-	-	1.2517e-06	9.7676e-07	MODIFIER	2022-05-28 04:49:18
31	5'UTR	1412	intergenic_variant	Insertion	A>ACTT	1	V	-	-	1.2517e-06	9.7676e-07	MODIFIER	2022-05-28 04:49:18
31	5'UTR	1412	intergenic_variant	Indel	A>CT	1	V	-	-	1.2517e-06	9.7676e-07	MODIFIER	2022-05-28 04:49:18
31	5'UTR	1412	intergenic_variant	Insertion	A>ARMC	1	V	-	-	1.2517e-06	9.7676e-07	MODIFIER	2022-05-28 04:49:18
31	5'UTR	1412	intergenic_variant	Insertion	A>ATTCT	1	V	-	-	1.2517e-06	9.7676e-07	MODIFIER	2022-05-28 04:49:18
31	5'UTR	1412	intergenic_variant	Indel	A>CAGCCCTTGAGACAACT	1	V	-	-	1.2517e-06	9.7676e-07	MODIFIER	2022-05-28 04:49:18
31	5'UTR	1412	intergenic_variant	Indel	A>GCTT	1	V	-	-	1.2517e-06	9.7676e-07	MODIFIER	2022-05-28 04:49:18
31	5'UTR	1412	intergenic_variant	Indel	A>GC	2	V	-	-	1.2517e-06	9.7676e-07	MODIFIER	2022-05-28 04:49:18
31	5'UTR	1412	intergenic_variant	Insertion	A>ACCTC	1	V	-	-	1.2517e-06	9.7676e-07	MODIFIER	2022-05-28 04:49:18
31	5'UTR	1412	intergenic_variant	Indel	A>GGCCT	1	V	-	-	1.2517e-06	9.7676e-07	MODIFIER	2022-05-28 04:49:18
31	5'UTR	1412	intergenic_variant	Insertion	A>AG	1	V	-	-	1.2517e-06	9.7676e-07	MODIFIER	2022-05-28 04:49:18
31	5'UTR	1412	intergenic_variant	Insertion	A>ATCG	1	V	-	-	1.2517e-06	9.7676e-07	MODIFIER	2022-05-28 04:49:18
31	5'UTR	1412	intergenic_variant	Deletion	ACCAAC>A	15	V	-	-	1.2517e-06	9.7676e-07	MODIFIER	2022-05-28 04:49:18
31	5'UTR	1412	intergenic_variant	Insertion	A>AC	3	V	-	-	1.2517e-06	9.7676e-07	MODIFIER	2022-05-28 04:49:18
31	5'UTR	1412	intergenic_variant	Indel	A>CCAAAT	1	V	-	-	1.2517e-06	9.7676e-07	MODIFIER	2022-05-28 04:49:18
31	5'UTR	1412	intergenic_variant	Insertion	A>AA	1	V	-	-	1.2517e-06	9.7676e-07	MODIFIER	2022-05-28 04:49:18
31	5'UTR	1412	intergenic_variant	Indel	A>GCT	3	V	-	-	1.2517e-06	9.7676e-07	MODIFIER	2022-05-28 04:49:18
31	5'UTR	1412	intergenic_variant	Insertion	A>ACTCTCGCTGCGC	1	V	-	-	1.2517e-06	9.7676e-07	MODIFIER	2022-05-28 04:49:18
31	5'UTR	1412	intergenic_variant	Indel	ACC>G	1	V	-	-	1.2517e-06	9.7676e-07	MODIFIER	2022-05-28 04:49:18
31	5'UTR	1412	intergenic_variant	Insertion	A>ACGCTCGCC	1	V	-	-	1.2517e-06	9.7676e-07	MODIFIER	2022-05-28 04:49:18
31	5'UTR	1412	intergenic_variant	Insertion	A>AAAC	1	V	-	-	1.2517e-06	9.7676e-07	MODIFIER	2022-05-28 04:49:18
31	5'UTR	1412	intergenic_variant	Indel	A>GGCTCTM	1	V	-	-	1.2517e-06	9.7676e-07	MODIFIER	2022-05-28 04:49:18
31	5'UTR	1412	intergenic_variant	Insertion	A>AT	7	V	-	-	1.2517e-06	9.7676e-07	MODIFIER	2022-05-28 04:49:18
31	5'UTR	1412	intergenic_variant	Indel	A>CGCTT	1	V	-	-	1.2517e-06	9.7676e-07	MODIFIER	2022-05-28 04:49:18
31	5'UTR	1412	intergenic_variant	Insertion	A>ACATACTGGTTTCCATAGTGCTACAACATTTTGCATT	1	V	-	-	1.2517e-06	9.7676e-07	MODIFIER	2022-05-28 04:49:18
31	5'UTR	1412	intergenic_variant	Insertion	A>ACCCT	1	V	-	-	1.2517e-06	9.7676e-07	MODIFIER	2022-05-28 04:49:18
31	5'UTR	1412	intergenic_variant	Insertion	A>ACCT	1	V	-	-	1.2517e-06	9.7676e-07	MODIFIER	2022-05-28 04:49:18
31	5'UTR	1412	intergenic_variant	Indel	A>GCC	1	V	-	-	1.2517e-06	9.7676e-07	MODIFIER	2022-05-28 04:49:18
32	5'UTR	494	intergenic_variant	Insertion	C>CCT	1	IV	-	-	6.2111e-09	8.2671e-07	MODIFIER	2022-05-28 04:49:18
32	5'UTR	494	intergenic_variant	Insertion	C>CAT	1	IV	-	-	6.2111e-09	8.2671e-07	MODIFIER	2022-05-28 04:49:18
32	5'UTR	494	intergenic_variant	Insertion	C>CACA	1	IV	-	-	6.2111e-09	8.2671e-07	MODIFIER	2022-05-28 04:49:18
32	5'UTR	494	intergenic_variant	Insertion	C>CTTAT	1	IV	-	-	6.2111e-09	8.2671e-07	MODIFIER	2022-05-28 04:49:18
32	5'UTR	494	intergenic_variant	Insertion	C>CCTGTTT	1	IV	-	-	6.2111e-09	8.2671e-07	MODIFIER	2022-05-28 04:49:18
32	5'UTR	494	intergenic_variant	Insertion	C>CCG	2	IV	-	-	6.2111e-09	8.2671e-07	MODIFIER	2022-05-28 04:49:18
32	5'UTR	494	intergenic_variant	Insertion	C>CTCA	1	IV	-	-	6.2111e-09	8.2671e-07	MODIFIER	2022-05-28 04:49:18
32	5'UTR	494	intergenic_variant	Insertion	C>CTCAGTGCA	1	IV	-	-	6.2111e-09	8.2671e-07	MODIFIER	2022-05-28 04:49:18
32	5'UTR	494	intergenic_variant	Insertion	C>CCA	2	IV	-	-	6.2111e-09	8.2671e-07	MODIFIER	2022-05-28 04:49:18
32	5'UTR	494	intergenic_variant	Deletion	CCA>C	15	IV	-	-	6.2111e-09	8.2671e-07	MODIFIER	2022-05-28 04:49:18
32	5'UTR	494	intergenic_variant	SNP	C>W	1	IV	-	-	6.2111e-09	8.2671e-07	MODIFIER	2022-05-28 04:49:18
32	5'UTR	494	intergenic_variant	SNP	C>G	68	IV	-	-	6.2111e-09	8.2671e-07	MODIFIER	2022-05-28 04:49:18
32	5'UTR	494	intergenic_variant	Insertion	C>CT	1	IV	-	-	6.2111e-09	8.2671e-07	MODIFIER	2022-05-28 04:49:18
32	5'UTR	494	intergenic_variant	Insertion	C>CTT	2	IV	-	-	6.2111e-09	8.2671e-07	MODIFIER	2022-05-28 04:49:18
32	5'UTR	494	intergenic_variant	SNP	C>B	1	IV	-	-	6.2111e-09	8.2671e-07	MODIFIER	2022-05-28 04:49:18
32	5'UTR	494	intergenic_variant	Insertion	C>CGTA	1	IV	-	-	6.2111e-09	8.2671e-07	MODIFIER	2022-05-28 04:49:18
32	5'UTR	494	intergenic_variant	SNP	C>A	61	IV	-	-	6.2111e-09	8.2671e-07	MODIFIER	2022-05-28 04:49:18
32	5'UTR	494	intergenic_variant	Indel	C>TAGATG	1	IV	-	-	6.2111e-09	8.2671e-07	MODIFIER	2022-05-28 04:49:18
32	5'UTR	494	intergenic_variant	SNP	C>M	13	IV	-	-	6.2111e-09	8.2671e-07	MODIFIER	2022-05-28 04:49:18
32	5'UTR	494	intergenic_variant	Indel	CCAA>T	1	IV	-	-	6.2111e-09	8.2671e-07	MODIFIER	2022-05-28 04:49:18
32	5'UTR	494	intergenic_variant	SNP	C>H	1	IV	-	-	6.2111e-09	8.2671e-07	MODIFIER	2022-05-28 04:49:18
32	5'UTR	494	intergenic_variant	SNP	C>V	2	IV	-	-	6.2111e-09	8.2671e-07	MODIFIER	2022-05-28 04:49:18
32	5'UTR	494	intergenic_variant	Insertion	C>CG	8	IV	-	-	6.2111e-09	8.2671e-07	MODIFIER	2022-05-28 04:49:18
32	5'UTR	494	intergenic_variant	SNP	C>T	250	IV	-	-	6.2111e-09	8.2671e-07	MODIFIER	2022-05-28 04:49:18
32	5'UTR	494	intergenic_variant	Insertion	C>CGCTTCG	1	IV	-	-	6.2111e-09	8.2671e-07	MODIFIER	2022-05-28 04:49:18
32	5'UTR	494	intergenic_variant	SNP	C>R	3	IV	-	-	6.2111e-09	8.2671e-07	MODIFIER	2022-05-28 04:49:18
32	5'UTR	494	intergenic_variant	Insertion	C>CC	1	IV	-	-	6.2111e-09	8.2671e-07	MODIFIER	2022-05-28 04:49:18
32	5'UTR	494	intergenic_variant	Insertion	C>CGTTCGGATGCTCGAACTG	1	IV	-	-	6.2111e-09	8.2671e-07	MODIFIER	2022-05-28 04:49:18
32	5'UTR	494	intergenic_variant	Insertion	C>CA	3	IV	-	-	6.2111e-09	8.2671e-07	MODIFIER	2022-05-28 04:49:18
32	5'UTR	494	intergenic_variant	Deletion	CCAA>C	2	IV	-	-	6.2111e-09	8.2671e-07	MODIFIER	2022-05-28 04:49:18
32	5'UTR	494	intergenic_variant	SNP	C>Y	21	IV	-	-	6.2111e-09	8.2671e-07	MODIFIER	2022-05-28 04:49:18
32	5'UTR	494	intergenic_variant	Insertion	C>CTGTGACTCTTCTTCCTG	1	IV	-	-	6.2111e-09	8.2671e-07	MODIFIER	2022-05-28 04:49:18
32	5'UTR	494	intergenic_variant	Deletion	CCAACCAA>C	2	IV	-	-	6.2111e-09	8.2671e-07	MODIFIER	2022-05-28 04:49:18
32	5'UTR	494	intergenic_variant	Indel	CCA>T	1	IV	-	-	6.2111e-09	8.2671e-07	MODIFIER	2022-05-28 04:49:18
32	5'UTR	494	intergenic_variant	Insertion	C>CTCWY	1	IV	-	-	6.2111e-09	8.2671e-07	MODIFIER	2022-05-28 04:49:18
32	5'UTR	494	intergenic_variant	Insertion	C>CTTTAATCAGTGTGTAACATTAGGGAGGACTTGAAAGAG	1	IV	-	-	6.2111e-09	8.2671e-07	MODIFIER	2022-05-28 04:49:18
32	5'UTR	494	intergenic_variant	Insertion	C>CGCTCT	1	IV	-	-	6.2111e-09	8.2671e-07	MODIFIER	2022-05-28 04:49:18
32	5'UTR	494	intergenic_variant	Indel	C>TAATTA	1	IV	-	-	6.2111e-09	8.2671e-07	MODIFIER	2022-05-28 04:49:18
32	5'UTR	494	intergenic_variant	Insertion	C>CTTGGTGCCT	1	IV	-	-	6.2111e-09	8.2671e-07	MODIFIER	2022-05-28 04:49:18
32	5'UTR	494	intergenic_variant	Deletion	CCAACCAACTTTCG>C	2	IV	-	-	6.2111e-09	8.2671e-07	MODIFIER	2022-05-28 04:49:18
32	5'UTR	494	intergenic_variant	Insertion	C>CGTACTGTGG	1	IV	-	-	6.2111e-09	8.2671e-07	MODIFIER	2022-05-28 04:49:18
32	5'UTR	494	intergenic_variant	Insertion	C>CTG	1	IV	-	-	6.2111e-09	8.2671e-07	MODIFIER	2022-05-28 04:49:18
32	5'UTR	494	intergenic_variant	Deletion	CCAACCAACTTTCGATCT>C	1	IV	-	-	6.2111e-09	8.2671e-07	MODIFIER	2022-05-28 04:49:18
32	5'UTR	494	intergenic_variant	Indel	CCAACCAACTT>A	1	IV	-	-	6.2111e-09	8.2671e-07	MODIFIER	2022-05-28 04:49:18
32	5'UTR	494	intergenic_variant	Insertion	C>CCCA	1	IV	-	-	6.2111e-09	8.2671e-07	MODIFIER	2022-05-28 04:49:18
32	5'UTR	494	intergenic_variant	SNP	C>S	9	IV	-	-	6.2111e-09	8.2671e-07	MODIFIER	2022-05-28 04:49:18
33	5'UTR	960	intergenic_variant	Insertion	C>CTGTTCTATA	2	V	-	-	2.4726e-07	2.2065e-07	MODIFIER	2022-05-28 04:49:18
33	5'UTR	960	intergenic_variant	Indel	C>TTCCT	1	V	-	-	2.4726e-07	2.2065e-07	MODIFIER	2022-05-28 04:49:18
33	5'UTR	960	intergenic_variant	Deletion	CAACCAACTTTCGATCTCTTGTAGATCTG>C	1	V	-	-	2.4726e-07	2.2065e-07	MODIFIER	2022-05-28 04:49:18
33	5'UTR	960	intergenic_variant	Indel	C>TC	1	V	-	-	2.4726e-07	2.2065e-07	MODIFIER	2022-05-28 04:49:18
33	5'UTR	960	intergenic_variant	Indel	C>TA	2	V	-	-	2.4726e-07	2.2065e-07	MODIFIER	2022-05-28 04:49:18
33	5'UTR	960	intergenic_variant	Insertion	C>CCA	1	V	-	-	2.4726e-07	2.2065e-07	MODIFIER	2022-05-28 04:49:18
33	5'UTR	960	intergenic_variant	Deletion	CAA>C	3	V	-	-	2.4726e-07	2.2065e-07	MODIFIER	2022-05-28 04:49:18
33	5'UTR	960	intergenic_variant	Insertion	C>CGA	1	V	-	-	2.4726e-07	2.2065e-07	MODIFIER	2022-05-28 04:49:18
33	5'UTR	960	intergenic_variant	Indel	C>TGAAGAAGAGTTGG	1	V	-	-	2.4726e-07	2.2065e-07	MODIFIER	2022-05-28 04:49:18
33	5'UTR	960	intergenic_variant	SNP	C>G	85	V	-	-	2.4726e-07	2.2065e-07	MODIFIER	2022-05-28 04:49:18
33	5'UTR	960	intergenic_variant	Insertion	C>CAG	1	V	-	-	2.4726e-07	2.2065e-07	MODIFIER	2022-05-28 04:49:18
33	5'UTR	960	intergenic_variant	Insertion	C>CTTTTATCAATGT	1	V	-	-	2.4726e-07	2.2065e-07	MODIFIER	2022-05-28 04:49:18
33	5'UTR	960	intergenic_variant	SNP	C>A	245	V	-	-	2.4726e-07	2.2065e-07	MODIFIER	2022-05-28 04:49:18
33	5'UTR	960	intergenic_variant	Insertion	C>CCTCGTCTTCCTG	1	V	-	-	2.4726e-07	2.2065e-07	MODIFIER	2022-05-28 04:49:18
33	5'UTR	960	intergenic_variant	SNP	C>M	79	V	-	-	2.4726e-07	2.2065e-07	MODIFIER	2022-05-28 04:49:18
33	5'UTR	960	intergenic_variant	SNP	C>V	2	V	-	-	2.4726e-07	2.2065e-07	MODIFIER	2022-05-28 04:49:18
33	5'UTR	960	intergenic_variant	SNP	C>W	1	V	-	-	2.4726e-07	2.2065e-07	MODIFIER	2022-05-28 04:49:18
33	5'UTR	960	intergenic_variant	SNP	C>T	414	V	-	-	2.4726e-07	2.2065e-07	MODIFIER	2022-05-28 04:49:18
33	5'UTR	960	intergenic_variant	SNP	C>R	1	V	-	-	2.4726e-07	2.2065e-07	MODIFIER	2022-05-28 04:49:18
33	5'UTR	960	intergenic_variant	SNP	C>S	15	V	-	-	2.4726e-07	2.2065e-07	MODIFIER	2022-05-28 04:49:18
33	5'UTR	960	intergenic_variant	Insertion	C>CA	17	V	-	-	2.4726e-07	2.2065e-07	MODIFIER	2022-05-28 04:49:18
33	5'UTR	960	intergenic_variant	SNP	C>Y	47	V	-	-	2.4726e-07	2.2065e-07	MODIFIER	2022-05-28 04:49:18
33	5'UTR	960	intergenic_variant	Indel	C>TCCT	1	V	-	-	2.4726e-07	2.2065e-07	MODIFIER	2022-05-28 04:49:18
33	5'UTR	960	intergenic_variant	Insertion	C>CTGTG	1	V	-	-	2.4726e-07	2.2065e-07	MODIFIER	2022-05-28 04:49:18
33	5'UTR	960	intergenic_variant	Deletion	CA>C	5	V	-	-	2.4726e-07	2.2065e-07	MODIFIER	2022-05-28 04:49:18
33	5'UTR	960	intergenic_variant	Insertion	C>CGCCGCCTGCCCT	1	V	-	-	2.4726e-07	2.2065e-07	MODIFIER	2022-05-28 04:49:18
33	5'UTR	960	intergenic_variant	Deletion	CAACCAACTTT>C	1	V	-	-	2.4726e-07	2.2065e-07	MODIFIER	2022-05-28 04:49:18
33	5'UTR	960	intergenic_variant	Indel	C>TCAG	1	V	-	-	2.4726e-07	2.2065e-07	MODIFIER	2022-05-28 04:49:18
33	5'UTR	960	intergenic_variant	Insertion	C>CTT	1	V	-	-	2.4726e-07	2.2065e-07	MODIFIER	2022-05-28 04:49:18
33	5'UTR	960	intergenic_variant	Deletion	CAACCAACTTTCGATCTCTTG>C	1	V	-	-	2.4726e-07	2.2065e-07	MODIFIER	2022-05-28 04:49:18
33	5'UTR	960	intergenic_variant	Indel	C>TCGTC	1	V	-	-	2.4726e-07	2.2065e-07	MODIFIER	2022-05-28 04:49:18
33	5'UTR	960	intergenic_variant	SNP	C>B	3	V	-	-	2.4726e-07	2.2065e-07	MODIFIER	2022-05-28 04:49:18
33	5'UTR	960	intergenic_variant	Indel	C>TTAAATGTCTGAT	1	V	-	-	2.4726e-07	2.2065e-07	MODIFIER	2022-05-28 04:49:18
33	5'UTR	960	intergenic_variant	Insertion	C>CTGTAAAACAGGCAAACTGAGTTGGACGTGTGTTTTCTCGTTGA	14	V	-	-	2.4726e-07	2.2065e-07	MODIFIER	2022-05-28 04:49:18
33	5'UTR	960	intergenic_variant	Insertion	C>CTCTATTTAGGTTGTTTAATCCTTTAATAAAGTATAAA	1	V	-	-	2.4726e-07	2.2065e-07	MODIFIER	2022-05-28 04:49:18
33	5'UTR	960	intergenic_variant	Indel	C>TCA	1	V	-	-	2.4726e-07	2.2065e-07	MODIFIER	2022-05-28 04:49:18
33	5'UTR	960	intergenic_variant	Indel	C>TCTT	1	V	-	-	2.4726e-07	2.2065e-07	MODIFIER	2022-05-28 04:49:18
33	5'UTR	960	intergenic_variant	Insertion	C>CG	3	V	-	-	2.4726e-07	2.2065e-07	MODIFIER	2022-05-28 04:49:18
33	5'UTR	960	intergenic_variant	Indel	C>TTATA	1	V	-	-	2.4726e-07	2.2065e-07	MODIFIER	2022-05-28 04:49:18
34	5'UTR	967	intergenic_variant	Indel	A>GCTGC	1	V	-	-	1.8517e-06	6.5251e-07	MODIFIER	2022-05-28 04:49:18
34	5'UTR	967	intergenic_variant	Deletion	AACC>A	1	V	-	-	1.8517e-06	6.5251e-07	MODIFIER	2022-05-28 04:49:18
34	5'UTR	967	intergenic_variant	Indel	A>GTC	1	V	-	-	1.8517e-06	6.5251e-07	MODIFIER	2022-05-28 04:49:18
34	5'UTR	967	intergenic_variant	Insertion	A>ATTGCCTTTGGT	1	V	-	-	1.8517e-06	6.5251e-07	MODIFIER	2022-05-28 04:49:18
34	5'UTR	967	intergenic_variant	SNP	A>T	474	V	-	-	1.8517e-06	6.5251e-07	MODIFIER	2022-05-28 04:49:18
34	5'UTR	967	intergenic_variant	SNP	A>W	68	V	-	-	1.8517e-06	6.5251e-07	MODIFIER	2022-05-28 04:49:18
34	5'UTR	967	intergenic_variant	Insertion	A>ATC	2	V	-	-	1.8517e-06	6.5251e-07	MODIFIER	2022-05-28 04:49:18
34	5'UTR	967	intergenic_variant	SNP	A>R	29	V	-	-	1.8517e-06	6.5251e-07	MODIFIER	2022-05-28 04:49:18
34	5'UTR	967	intergenic_variant	Deletion	AAC>A	1	V	-	-	1.8517e-06	6.5251e-07	MODIFIER	2022-05-28 04:49:18
34	5'UTR	967	intergenic_variant	Deletion	AA>A	1	V	-	-	1.8517e-06	6.5251e-07	MODIFIER	2022-05-28 04:49:18
34	5'UTR	967	intergenic_variant	SNP	A>D	3	V	-	-	1.8517e-06	6.5251e-07	MODIFIER	2022-05-28 04:49:18
34	5'UTR	967	intergenic_variant	SNP	A>G	136	V	-	-	1.8517e-06	6.5251e-07	MODIFIER	2022-05-28 04:49:18
34	5'UTR	967	intergenic_variant	Indel	AACCAACT>G	2	V	-	-	1.8517e-06	6.5251e-07	MODIFIER	2022-05-28 04:49:18
34	5'UTR	967	intergenic_variant	SNP	A>C	92	V	-	-	1.8517e-06	6.5251e-07	MODIFIER	2022-05-28 04:49:18
34	5'UTR	967	intergenic_variant	SNP	A>M	6	V	-	-	1.8517e-06	6.5251e-07	MODIFIER	2022-05-28 04:49:18
34	5'UTR	967	intergenic_variant	SNP	A>H	98	V	-	-	1.8517e-06	6.5251e-07	MODIFIER	2022-05-28 04:49:18
34	5'UTR	967	intergenic_variant	Insertion	A>ATA	1	V	-	-	1.8517e-06	6.5251e-07	MODIFIER	2022-05-28 04:49:18
34	5'UTR	967	intergenic_variant	Indel	AACCAACTTTCGATCT>G	37	V	-	-	1.8517e-06	6.5251e-07	MODIFIER	2022-05-28 04:49:18
34	5'UTR	967	intergenic_variant	Indel	AAC>G	1	V	-	-	1.8517e-06	6.5251e-07	MODIFIER	2022-05-28 04:49:18
34	5'UTR	967	intergenic_variant	Indel	A>GTTTAT	1	V	-	-	1.8517e-06	6.5251e-07	MODIFIER	2022-05-28 04:49:18
34	5'UTR	967	intergenic_variant	Indel	A>GC	1	V	-	-	1.8517e-06	6.5251e-07	MODIFIER	2022-05-28 04:49:18
34	5'UTR	967	intergenic_variant	Indel	A>CTAT	1	V	-	-	1.8517e-06	6.5251e-07	MODIFIER	2022-05-28 04:49:18
34	5'UTR	967	intergenic_variant	Insertion	A>ACAC	1	V	-	-	1.8517e-06	6.5251e-07	MODIFIER	2022-05-28 04:49:18
34	5'UTR	967	intergenic_variant	Insertion	A>AC	2	V	-	-	1.8517e-06	6.5251e-07	MODIFIER	2022-05-28 04:49:18
34	5'UTR	967	intergenic_variant	Insertion	A>AT	3	V	-	-	1.8517e-06	6.5251e-07	MODIFIER	2022-05-28 04:49:18
34	5'UTR	967	intergenic_variant	Insertion	A>AGCATCTGCAT	1	V	-	-	1.8517e-06	6.5251e-07	MODIFIER	2022-05-28 04:49:18
34	5'UTR	967	intergenic_variant	Indel	AACCAACTTTCGATCTCTTGTAGATCTGTTCTCTAAACGAACTTTAAAATCTGTGTGGCTGTCACTCGGCTGCATGCTTAGTGCACTCACGCAGTATAATTAATAACTAATTACTGTCGT>G	1	V	-	-	1.8517e-06	6.5251e-07	MODIFIER	2022-05-28 04:49:18
34	5'UTR	967	intergenic_variant	Indel	A>GCC	1	V	-	-	1.8517e-06	6.5251e-07	MODIFIER	2022-05-28 04:49:18
35	5'UTR	889	intergenic_variant	Indel	A>GCTA	1	IV	-	-	2.5021e-06	4.5484e-07	MODIFIER	2022-05-28 04:49:18
35	5'UTR	889	intergenic_variant	Indel	A>GTT	1	IV	-	-	2.5021e-06	4.5484e-07	MODIFIER	2022-05-28 04:49:18
35	5'UTR	889	intergenic_variant	SNP	A>T	577	IV	-	-	2.5021e-06	4.5484e-07	MODIFIER	2022-05-28 04:49:18
35	5'UTR	889	intergenic_variant	Indel	A>CCGCCT	1	IV	-	-	2.5021e-06	4.5484e-07	MODIFIER	2022-05-28 04:49:18
35	5'UTR	889	intergenic_variant	SNP	A>V	1	IV	-	-	2.5021e-06	4.5484e-07	MODIFIER	2022-05-28 04:49:18
35	5'UTR	889	intergenic_variant	SNP	A>W	71	IV	-	-	2.5021e-06	4.5484e-07	MODIFIER	2022-05-28 04:49:18
35	5'UTR	889	intergenic_variant	Indel	A>GTGC	1	IV	-	-	2.5021e-06	4.5484e-07	MODIFIER	2022-05-28 04:49:18
35	5'UTR	889	intergenic_variant	SNP	A>R	38	IV	-	-	2.5021e-06	4.5484e-07	MODIFIER	2022-05-28 04:49:18
35	5'UTR	889	intergenic_variant	Insertion	A>AAGCATATAAYACAAGCTWKYGSAVKWYSWGMYSYMKSYMARASMCMMKSRDMKYYMSSYTCMSMKGTRWMKRASMRR	1	IV	-	-	2.5021e-06	4.5484e-07	MODIFIER	2022-05-28 04:49:18
35	5'UTR	889	intergenic_variant	Insertion	A>AACT	2	IV	-	-	2.5021e-06	4.5484e-07	MODIFIER	2022-05-28 04:49:18
35	5'UTR	889	intergenic_variant	Indel	A>KKYWYATACAAAAAAAAGAAMAAAGACCATKACCACCGAGATCTACACCCAACTTATCACACTCTTTCCCTACACGACGCTCTTCCGAT	1	IV	-	-	2.5021e-06	4.5484e-07	MODIFIER	2022-05-28 04:49:18
35	5'UTR	889	intergenic_variant	SNP	A>D	4	IV	-	-	2.5021e-06	4.5484e-07	MODIFIER	2022-05-28 04:49:18
35	5'UTR	889	intergenic_variant	Insertion	A>AATC	1	IV	-	-	2.5021e-06	4.5484e-07	MODIFIER	2022-05-28 04:49:18
35	5'UTR	889	intergenic_variant	SNP	A>G	83	IV	-	-	2.5021e-06	4.5484e-07	MODIFIER	2022-05-28 04:49:18
35	5'UTR	889	intergenic_variant	Insertion	A>AGACTCGTTTTGTGCTCATGGTTGGCTCTATTAT	1	IV	-	-	2.5021e-06	4.5484e-07	MODIFIER	2022-05-28 04:49:18
35	5'UTR	889	intergenic_variant	SNP	A>C	42	IV	-	-	2.5021e-06	4.5484e-07	MODIFIER	2022-05-28 04:49:18
35	5'UTR	889	intergenic_variant	Insertion	A>AAT	16	IV	-	-	2.5021e-06	4.5484e-07	MODIFIER	2022-05-28 04:49:18
35	5'UTR	889	intergenic_variant	SNP	A>M	13	IV	-	-	2.5021e-06	4.5484e-07	MODIFIER	2022-05-28 04:49:18
35	5'UTR	889	intergenic_variant	SNP	A>H	3	IV	-	-	2.5021e-06	4.5484e-07	MODIFIER	2022-05-28 04:49:18
35	5'UTR	889	intergenic_variant	Deletion	AC>A	13	IV	-	-	2.5021e-06	4.5484e-07	MODIFIER	2022-05-28 04:49:18
35	5'UTR	889	intergenic_variant	Indel	A>GT	1	IV	-	-	2.5021e-06	4.5484e-07	MODIFIER	2022-05-28 04:49:18
35	5'UTR	889	intergenic_variant	Insertion	A>AGCCT	1	IV	-	-	2.5021e-06	4.5484e-07	MODIFIER	2022-05-28 04:49:18
35	5'UTR	889	intergenic_variant	Insertion	A>AGTT	1	IV	-	-	2.5021e-06	4.5484e-07	MODIFIER	2022-05-28 04:49:18
35	5'UTR	889	intergenic_variant	Indel	AC>G	2	IV	-	-	2.5021e-06	4.5484e-07	MODIFIER	2022-05-28 04:49:18
35	5'UTR	889	intergenic_variant	Insertion	A>AAATC	1	IV	-	-	2.5021e-06	4.5484e-07	MODIFIER	2022-05-28 04:49:18
35	5'UTR	889	intergenic_variant	Insertion	A>AG	1	IV	-	-	2.5021e-06	4.5484e-07	MODIFIER	2022-05-28 04:49:18
35	5'UTR	889	intergenic_variant	Insertion	A>AC	8	IV	-	-	2.5021e-06	4.5484e-07	MODIFIER	2022-05-28 04:49:18
35	5'UTR	889	intergenic_variant	Indel	A>CCAAAT	1	IV	-	-	2.5021e-06	4.5484e-07	MODIFIER	2022-05-28 04:49:18
35	5'UTR	889	intergenic_variant	Insertion	A>AT	2	IV	-	-	2.5021e-06	4.5484e-07	MODIFIER	2022-05-28 04:49:18
36	5'UTR	2523	intergenic_variant	Indel	C>TA	1	II	-	-	1.4511e-05	0.00013377	MODIFIER	2022-05-28 04:49:18
36	5'UTR	2523	intergenic_variant	Insertion	C>CCA	1	II	-	-	1.4511e-05	0.00013377	MODIFIER	2022-05-28 04:49:18
36	5'UTR	2523	intergenic_variant	Insertion	C>CAG	1	II	-	-	1.4511e-05	0.00013377	MODIFIER	2022-05-28 04:49:18
36	5'UTR	2523	intergenic_variant	Insertion	C>CGG	1	II	-	-	1.4511e-05	0.00013377	MODIFIER	2022-05-28 04:49:18
36	5'UTR	2523	intergenic_variant	Insertion	C>CAATCGTGCTA	2	II	-	-	1.4511e-05	0.00013377	MODIFIER	2022-05-28 04:49:18
36	5'UTR	2523	intergenic_variant	SNP	C>G	36	II	-	-	1.4511e-05	0.00013377	MODIFIER	2022-05-28 04:49:18
36	5'UTR	2523	intergenic_variant	Insertion	C>CT	3	II	-	-	1.4511e-05	0.00013377	MODIFIER	2022-05-28 04:49:18
36	5'UTR	2523	intergenic_variant	Insertion	C>CTT	3	II	-	-	1.4511e-05	0.00013377	MODIFIER	2022-05-28 04:49:18
36	5'UTR	2523	intergenic_variant	SNP	C>B	3	II	-	-	1.4511e-05	0.00013377	MODIFIER	2022-05-28 04:49:18
36	5'UTR	2523	intergenic_variant	SNP	C>A	61	II	-	-	1.4511e-05	0.00013377	MODIFIER	2022-05-28 04:49:18
36	5'UTR	2523	intergenic_variant	SNP	C>M	26	II	-	-	1.4511e-05	0.00013377	MODIFIER	2022-05-28 04:49:18
36	5'UTR	2523	intergenic_variant	Indel	CCAA>T	2	II	-	-	1.4511e-05	0.00013377	MODIFIER	2022-05-28 04:49:18
36	5'UTR	2523	intergenic_variant	SNP	C>H	15	II	-	-	1.4511e-05	0.00013377	MODIFIER	2022-05-28 04:49:18
36	5'UTR	2523	intergenic_variant	Indel	C>AG	1	II	-	-	1.4511e-05	0.00013377	MODIFIER	2022-05-28 04:49:18
36	5'UTR	2523	intergenic_variant	Insertion	C>CG	1	II	-	-	1.4511e-05	0.00013377	MODIFIER	2022-05-28 04:49:18
36	5'UTR	2523	intergenic_variant	SNP	C>T	2039	II	-	-	1.4511e-05	0.00013377	MODIFIER	2022-05-28 04:49:18
36	5'UTR	2523	intergenic_variant	Insertion	C>CC	1	II	-	-	1.4511e-05	0.00013377	MODIFIER	2022-05-28 04:49:18
36	5'UTR	2523	intergenic_variant	Insertion	C>CTA	2	II	-	-	1.4511e-05	0.00013377	MODIFIER	2022-05-28 04:49:18
36	5'UTR	2523	intergenic_variant	Insertion	C>CA	1	II	-	-	1.4511e-05	0.00013377	MODIFIER	2022-05-28 04:49:18
36	5'UTR	2523	intergenic_variant	Deletion	CCAA>C	10	II	-	-	1.4511e-05	0.00013377	MODIFIER	2022-05-28 04:49:18
36	5'UTR	2523	intergenic_variant	SNP	C>S	19	II	-	-	1.4511e-05	0.00013377	MODIFIER	2022-05-28 04:49:18
36	5'UTR	2523	intergenic_variant	Insertion	C>CAAGAGATCGAAAGTTGGTTGGTTTGTTACCTGGGAAGGTATAAACCTT	3	II	-	-	1.4511e-05	0.00013377	MODIFIER	2022-05-28 04:49:18
36	5'UTR	2523	intergenic_variant	Deletion	CCA>C	2	II	-	-	1.4511e-05	0.00013377	MODIFIER	2022-05-28 04:49:18
36	5'UTR	2523	intergenic_variant	Indel	CCA>T	1	II	-	-	1.4511e-05	0.00013377	MODIFIER	2022-05-28 04:49:18
36	5'UTR	2523	intergenic_variant	SNP	C>Y	288	II	-	-	1.4511e-05	0.00013377	MODIFIER	2022-05-28 04:49:18
37	5'UTR	2139	intergenic_variant	Deletion	CAACTT>C	1	IV	-	-	2.3152e-06	1.4045e-06	MODIFIER	2022-05-28 04:49:18
37	5'UTR	2139	intergenic_variant	Insertion	C>CGT	2	IV	-	-	2.3152e-06	1.4045e-06	MODIFIER	2022-05-28 04:49:18
37	5'UTR	2139	intergenic_variant	Insertion	C>CTCG	1	IV	-	-	2.3152e-06	1.4045e-06	MODIFIER	2022-05-28 04:49:18
37	5'UTR	2139	intergenic_variant	Indel	C>TA	1	IV	-	-	2.3152e-06	1.4045e-06	MODIFIER	2022-05-28 04:49:18
37	5'UTR	2139	intergenic_variant	Insertion	C>CCA	1	IV	-	-	2.3152e-06	1.4045e-06	MODIFIER	2022-05-28 04:49:18
37	5'UTR	2139	intergenic_variant	Deletion	CAA>C	3	IV	-	-	2.3152e-06	1.4045e-06	MODIFIER	2022-05-28 04:49:18
37	5'UTR	2139	intergenic_variant	Insertion	C>CTTT	8	IV	-	-	2.3152e-06	1.4045e-06	MODIFIER	2022-05-28 04:49:18
37	5'UTR	2139	intergenic_variant	SNP	C>G	64	IV	-	-	2.3152e-06	1.4045e-06	MODIFIER	2022-05-28 04:49:18
37	5'UTR	2139	intergenic_variant	SNP	C>D	3	IV	-	-	2.3152e-06	1.4045e-06	MODIFIER	2022-05-28 04:49:18
37	5'UTR	2139	intergenic_variant	SNP	C>B	2	IV	-	-	2.3152e-06	1.4045e-06	MODIFIER	2022-05-28 04:49:18
37	5'UTR	2139	intergenic_variant	SNP	C>A	329	IV	-	-	2.3152e-06	1.4045e-06	MODIFIER	2022-05-28 04:49:18
37	5'UTR	2139	intergenic_variant	SNP	C>M	28	IV	-	-	2.3152e-06	1.4045e-06	MODIFIER	2022-05-28 04:49:18
37	5'UTR	2139	intergenic_variant	SNP	C>H	134	IV	-	-	2.3152e-06	1.4045e-06	MODIFIER	2022-05-28 04:49:18
37	5'UTR	2139	intergenic_variant	SNP	C>V	1	IV	-	-	2.3152e-06	1.4045e-06	MODIFIER	2022-05-28 04:49:18
37	5'UTR	2139	intergenic_variant	SNP	C>T	1149	IV	-	-	2.3152e-06	1.4045e-06	MODIFIER	2022-05-28 04:49:18
37	5'UTR	2139	intergenic_variant	SNP	C>R	2	IV	-	-	2.3152e-06	1.4045e-06	MODIFIER	2022-05-28 04:49:18
37	5'UTR	2139	intergenic_variant	SNP	C>S	43	IV	-	-	2.3152e-06	1.4045e-06	MODIFIER	2022-05-28 04:49:18
37	5'UTR	2139	intergenic_variant	Insertion	C>CTA	1	IV	-	-	2.3152e-06	1.4045e-06	MODIFIER	2022-05-28 04:49:18
37	5'UTR	2139	intergenic_variant	Insertion	C>CA	6	IV	-	-	2.3152e-06	1.4045e-06	MODIFIER	2022-05-28 04:49:18
37	5'UTR	2139	intergenic_variant	SNP	C>Y	338	IV	-	-	2.3152e-06	1.4045e-06	MODIFIER	2022-05-28 04:49:18
37	5'UTR	2139	intergenic_variant	Indel	C>TGAGTTG	2	IV	-	-	2.3152e-06	1.4045e-06	MODIFIER	2022-05-28 04:49:18
37	5'UTR	2139	intergenic_variant	Indel	CAA>T	2	IV	-	-	2.3152e-06	1.4045e-06	MODIFIER	2022-05-28 04:49:18
37	5'UTR	2139	intergenic_variant	Insertion	C>CTGTA	1	IV	-	-	2.3152e-06	1.4045e-06	MODIFIER	2022-05-28 04:49:18
37	5'UTR	2139	intergenic_variant	Deletion	CAACTTTCGATCT>C	1	IV	-	-	2.3152e-06	1.4045e-06	MODIFIER	2022-05-28 04:49:18
37	5'UTR	2139	intergenic_variant	Insertion	C>CATCTT	12	IV	-	-	2.3152e-06	1.4045e-06	MODIFIER	2022-05-28 04:49:18
37	5'UTR	2139	intergenic_variant	Deletion	CA>C	4	IV	-	-	2.3152e-06	1.4045e-06	MODIFIER	2022-05-28 04:49:18
38	5'UTR	1202	intergenic_variant	Insertion	A>ACTGTACTGTCTTATTTGTCATATGTAAAGTGCACATCTGTAGTCTT	1	V	-	-	3.9262e-08	1.3625e-05	MODIFIER	2022-05-28 04:49:18
38	5'UTR	1202	intergenic_variant	Insertion	A>AAACTGTC	1	V	-	-	3.9262e-08	1.3625e-05	MODIFIER	2022-05-28 04:49:18
38	5'UTR	1202	intergenic_variant	SNP	A>T	85	V	-	-	3.9262e-08	1.3625e-05	MODIFIER	2022-05-28 04:49:18
38	5'UTR	1202	intergenic_variant	Insertion	A>AACTTT	2	V	-	-	3.9262e-08	1.3625e-05	MODIFIER	2022-05-28 04:49:18
38	5'UTR	1202	intergenic_variant	SNP	A>W	27	V	-	-	3.9262e-08	1.3625e-05	MODIFIER	2022-05-28 04:49:18
38	5'UTR	1202	intergenic_variant	Insertion	A>ATC	1	V	-	-	3.9262e-08	1.3625e-05	MODIFIER	2022-05-28 04:49:18
38	5'UTR	1202	intergenic_variant	SNP	A>R	559	V	-	-	3.9262e-08	1.3625e-05	MODIFIER	2022-05-28 04:49:18
38	5'UTR	1202	intergenic_variant	SNP	A>S	1	V	-	-	3.9262e-08	1.3625e-05	MODIFIER	2022-05-28 04:49:18
38	5'UTR	1202	intergenic_variant	Insertion	A>AACTT	2	V	-	-	3.9262e-08	1.3625e-05	MODIFIER	2022-05-28 04:49:18
38	5'UTR	1202	intergenic_variant	SNP	A>D	8	V	-	-	3.9262e-08	1.3625e-05	MODIFIER	2022-05-28 04:49:18
38	5'UTR	1202	intergenic_variant	SNP	A>G	385	V	-	-	3.9262e-08	1.3625e-05	MODIFIER	2022-05-28 04:49:18
38	5'UTR	1202	intergenic_variant	SNP	A>B	3	V	-	-	3.9262e-08	1.3625e-05	MODIFIER	2022-05-28 04:49:18
38	5'UTR	1202	intergenic_variant	SNP	A>C	62	V	-	-	3.9262e-08	1.3625e-05	MODIFIER	2022-05-28 04:49:18
38	5'UTR	1202	intergenic_variant	SNP	A>M	48	V	-	-	3.9262e-08	1.3625e-05	MODIFIER	2022-05-28 04:49:18
38	5'UTR	1202	intergenic_variant	SNP	A>H	1	V	-	-	3.9262e-08	1.3625e-05	MODIFIER	2022-05-28 04:49:18
38	5'UTR	1202	intergenic_variant	Insertion	A>AGT	1	V	-	-	3.9262e-08	1.3625e-05	MODIFIER	2022-05-28 04:49:18
38	5'UTR	1202	intergenic_variant	SNP	A>K	1	V	-	-	3.9262e-08	1.3625e-05	MODIFIER	2022-05-28 04:49:18
38	5'UTR	1202	intergenic_variant	Indel	A>GT	1	V	-	-	3.9262e-08	1.3625e-05	MODIFIER	2022-05-28 04:49:18
38	5'UTR	1202	intergenic_variant	Insertion	A>ATG	1	V	-	-	3.9262e-08	1.3625e-05	MODIFIER	2022-05-28 04:49:18
38	5'UTR	1202	intergenic_variant	SNP	A>V	4	V	-	-	3.9262e-08	1.3625e-05	MODIFIER	2022-05-28 04:49:18
38	5'UTR	1202	intergenic_variant	Deletion	AAC>A	1	V	-	-	3.9262e-08	1.3625e-05	MODIFIER	2022-05-28 04:49:18
38	5'UTR	1202	intergenic_variant	Insertion	A>AATGGAGATTGATTAAACGAACATGAAAATTATTCTTTTCTTGGCACTGATAACACTCGCTACTTGTGAGCTTTATCACTACCAAGAGTGTGTTAGAGGTACAACAGT	1	V	-	-	3.9262e-08	1.3625e-05	MODIFIER	2022-05-28 04:49:18
38	5'UTR	1202	intergenic_variant	Insertion	A>AG	1	V	-	-	3.9262e-08	1.3625e-05	MODIFIER	2022-05-28 04:49:18
38	5'UTR	1202	intergenic_variant	Insertion	A>ATTC	1	V	-	-	3.9262e-08	1.3625e-05	MODIFIER	2022-05-28 04:49:18
38	5'UTR	1202	intergenic_variant	Insertion	A>AT	3	V	-	-	3.9262e-08	1.3625e-05	MODIFIER	2022-05-28 04:49:18
38	5'UTR	1202	intergenic_variant	Deletion	AACTTTCGATCTC>A	1	V	-	-	3.9262e-08	1.3625e-05	MODIFIER	2022-05-28 04:49:18
39	5'UTR	295	intergenic_variant	Indel	A>GGGACAAGGCTCTCCATCTTAC	11	V	-	-	8.6827e-08	1.4895e-06	MODIFIER	2022-05-28 04:49:18
39	5'UTR	295	intergenic_variant	Indel	A>GGGACAAGGCTCTCCATCTTAM	3	V	-	-	8.6827e-08	1.4895e-06	MODIFIER	2022-05-28 04:49:18
39	5'UTR	295	intergenic_variant	SNP	A>T	17	V	-	-	8.6827e-08	1.4895e-06	MODIFIER	2022-05-28 04:49:18
39	5'UTR	295	intergenic_variant	SNP	A>W	8	V	-	-	8.6827e-08	1.4895e-06	MODIFIER	2022-05-28 04:49:18
39	5'UTR	295	intergenic_variant	Insertion	A>ATC	1	V	-	-	8.6827e-08	1.4895e-06	MODIFIER	2022-05-28 04:49:18
39	5'UTR	295	intergenic_variant	SNP	A>R	51	V	-	-	8.6827e-08	1.4895e-06	MODIFIER	2022-05-28 04:49:18
39	5'UTR	295	intergenic_variant	SNP	A>S	1	V	-	-	8.6827e-08	1.4895e-06	MODIFIER	2022-05-28 04:49:18
39	5'UTR	295	intergenic_variant	Insertion	A>AGC	1	V	-	-	8.6827e-08	1.4895e-06	MODIFIER	2022-05-28 04:49:18
39	5'UTR	295	intergenic_variant	SNP	A>D	3	V	-	-	8.6827e-08	1.4895e-06	MODIFIER	2022-05-28 04:49:18
39	5'UTR	295	intergenic_variant	Insertion	A>ACCT	1	V	-	-	8.6827e-08	1.4895e-06	MODIFIER	2022-05-28 04:49:18
39	5'UTR	295	intergenic_variant	SNP	A>G	91	V	-	-	8.6827e-08	1.4895e-06	MODIFIER	2022-05-28 04:49:18
39	5'UTR	295	intergenic_variant	SNP	A>C	59	V	-	-	8.6827e-08	1.4895e-06	MODIFIER	2022-05-28 04:49:18
39	5'UTR	295	intergenic_variant	Insertion	A>AAT	2	V	-	-	8.6827e-08	1.4895e-06	MODIFIER	2022-05-28 04:49:18
39	5'UTR	295	intergenic_variant	SNP	A>M	18	V	-	-	8.6827e-08	1.4895e-06	MODIFIER	2022-05-28 04:49:18
39	5'UTR	295	intergenic_variant	Deletion	AC>A	10	V	-	-	8.6827e-08	1.4895e-06	MODIFIER	2022-05-28 04:49:18
39	5'UTR	295	intergenic_variant	Deletion	ACT>A	4	V	-	-	8.6827e-08	1.4895e-06	MODIFIER	2022-05-28 04:49:18
39	5'UTR	295	intergenic_variant	Insertion	A>AGGCAGATGGGCTATATAAACGTTTTCG	1	V	-	-	8.6827e-08	1.4895e-06	MODIFIER	2022-05-28 04:49:18
39	5'UTR	295	intergenic_variant	Indel	AC>G	2	V	-	-	8.6827e-08	1.4895e-06	MODIFIER	2022-05-28 04:49:18
39	5'UTR	295	intergenic_variant	Indel	A>CTGATCCTTATGAAGATT	1	V	-	-	8.6827e-08	1.4895e-06	MODIFIER	2022-05-28 04:49:18
39	5'UTR	295	intergenic_variant	Insertion	A>AC	5	V	-	-	8.6827e-08	1.4895e-06	MODIFIER	2022-05-28 04:49:18
39	5'UTR	295	intergenic_variant	Insertion	A>ATCC	1	V	-	-	8.6827e-08	1.4895e-06	MODIFIER	2022-05-28 04:49:18
39	5'UTR	295	intergenic_variant	Insertion	A>AT	4	V	-	-	8.6827e-08	1.4895e-06	MODIFIER	2022-05-28 04:49:18
40	5'UTR	5526	intergenic_variant	Deletion	CTTTCGA>C	1	IV	-	-	2.8257e-07	2.0614e-05	MODIFIER	2022-05-28 04:49:18
40	5'UTR	5526	intergenic_variant	SNP	C>G	18	IV	-	-	2.8257e-07	2.0614e-05	MODIFIER	2022-05-28 04:49:18
40	5'UTR	5526	intergenic_variant	Insertion	C>CT	38	IV	-	-	2.8257e-07	2.0614e-05	MODIFIER	2022-05-28 04:49:18
40	5'UTR	5526	intergenic_variant	Insertion	C>CTT	1	IV	-	-	2.8257e-07	2.0614e-05	MODIFIER	2022-05-28 04:49:18
40	5'UTR	5526	intergenic_variant	SNP	C>B	1	IV	-	-	2.8257e-07	2.0614e-05	MODIFIER	2022-05-28 04:49:18
40	5'UTR	5526	intergenic_variant	SNP	C>A	131	IV	-	-	2.8257e-07	2.0614e-05	MODIFIER	2022-05-28 04:49:18
40	5'UTR	5526	intergenic_variant	SNP	C>M	12	IV	-	-	2.8257e-07	2.0614e-05	MODIFIER	2022-05-28 04:49:18
40	5'UTR	5526	intergenic_variant	SNP	C>H	2	IV	-	-	2.8257e-07	2.0614e-05	MODIFIER	2022-05-28 04:49:18
40	5'UTR	5526	intergenic_variant	Deletion	CTT>C	1	IV	-	-	2.8257e-07	2.0614e-05	MODIFIER	2022-05-28 04:49:18
40	5'UTR	5526	intergenic_variant	SNP	C>V	1	IV	-	-	2.8257e-07	2.0614e-05	MODIFIER	2022-05-28 04:49:18
40	5'UTR	5526	intergenic_variant	Insertion	C>CCG	1	IV	-	-	2.8257e-07	2.0614e-05	MODIFIER	2022-05-28 04:49:18
40	5'UTR	5526	intergenic_variant	SNP	C>T	4242	IV	-	-	2.8257e-07	2.0614e-05	MODIFIER	2022-05-28 04:49:18
40	5'UTR	5526	intergenic_variant	Deletion	CTTTCGATCTCT>C	1	IV	-	-	2.8257e-07	2.0614e-05	MODIFIER	2022-05-28 04:49:18
40	5'UTR	5526	intergenic_variant	SNP	C>S	2	IV	-	-	2.8257e-07	2.0614e-05	MODIFIER	2022-05-28 04:49:18
40	5'UTR	5526	intergenic_variant	Insertion	C>CTTTAGATATCTTTTATATCTTTTCTATAAAACAAAA	1	IV	-	-	2.8257e-07	2.0614e-05	MODIFIER	2022-05-28 04:49:18
40	5'UTR	5526	intergenic_variant	Insertion	C>CA	2	IV	-	-	2.8257e-07	2.0614e-05	MODIFIER	2022-05-28 04:49:18
40	5'UTR	5526	intergenic_variant	Deletion	CTTTCGAT>C	1	IV	-	-	2.8257e-07	2.0614e-05	MODIFIER	2022-05-28 04:49:18
40	5'UTR	5526	intergenic_variant	Deletion	CT>C	230	IV	-	-	2.8257e-07	2.0614e-05	MODIFIER	2022-05-28 04:49:18
40	5'UTR	5526	intergenic_variant	Indel	CT>A	1	IV	-	-	2.8257e-07	2.0614e-05	MODIFIER	2022-05-28 04:49:18
40	5'UTR	5526	intergenic_variant	SNP	C>Y	839	IV	-	-	2.8257e-07	2.0614e-05	MODIFIER	2022-05-28 04:49:18
41	5'UTR	439	intergenic_variant	Insertion	T>TTC	2	V	-	-	2.9611e-09	5.1227e-06	MODIFIER	2022-05-28 04:49:18
41	5'UTR	439	intergenic_variant	SNP	T>G	29	V	-	-	2.9611e-09	5.1227e-06	MODIFIER	2022-05-28 04:49:18
41	5'UTR	439	intergenic_variant	SNP	T>A	199	V	-	-	2.9611e-09	5.1227e-06	MODIFIER	2022-05-28 04:49:18
41	5'UTR	439	intergenic_variant	SNP	T>C	129	V	-	-	2.9611e-09	5.1227e-06	MODIFIER	2022-05-28 04:49:18
41	5'UTR	439	intergenic_variant	Deletion	TTTCGATCTCTTG>T	2	V	-	-	2.9611e-09	5.1227e-06	MODIFIER	2022-05-28 04:49:18
41	5'UTR	439	intergenic_variant	SNP	T>H	1	V	-	-	2.9611e-09	5.1227e-06	MODIFIER	2022-05-28 04:49:18
41	5'UTR	439	intergenic_variant	Insertion	T>TC	1	V	-	-	2.9611e-09	5.1227e-06	MODIFIER	2022-05-28 04:49:18
41	5'UTR	439	intergenic_variant	SNP	T>W	26	V	-	-	2.9611e-09	5.1227e-06	MODIFIER	2022-05-28 04:49:18
41	5'UTR	439	intergenic_variant	Insertion	T>TTTC	1	V	-	-	2.9611e-09	5.1227e-06	MODIFIER	2022-05-28 04:49:18
41	5'UTR	439	intergenic_variant	Insertion	T>TG	1	V	-	-	2.9611e-09	5.1227e-06	MODIFIER	2022-05-28 04:49:18
41	5'UTR	439	intergenic_variant	SNP	T>Y	48	V	-	-	2.9611e-09	5.1227e-06	MODIFIER	2022-05-28 04:49:18
42	5'UTR	304	intergenic_variant	Deletion	TTCGATCTCTTGTA>T	1	V	-	-	1.2464e-07	2.0222e-07	MODIFIER	2022-05-28 04:49:18
42	5'UTR	304	intergenic_variant	SNP	T>G	28	V	-	-	1.2464e-07	2.0222e-07	MODIFIER	2022-05-28 04:49:18
42	5'UTR	304	intergenic_variant	SNP	T>A	82	V	-	-	1.2464e-07	2.0222e-07	MODIFIER	2022-05-28 04:49:18
42	5'UTR	304	intergenic_variant	SNP	T>C	98	V	-	-	1.2464e-07	2.0222e-07	MODIFIER	2022-05-28 04:49:18
42	5'UTR	304	intergenic_variant	Indel	T>CA	1	V	-	-	1.2464e-07	2.0222e-07	MODIFIER	2022-05-28 04:49:18
42	5'UTR	304	intergenic_variant	SNP	T>K	13	V	-	-	1.2464e-07	2.0222e-07	MODIFIER	2022-05-28 04:49:18
42	5'UTR	304	intergenic_variant	Indel	TTC>G	1	V	-	-	1.2464e-07	2.0222e-07	MODIFIER	2022-05-28 04:49:18
42	5'UTR	304	intergenic_variant	SNP	T>W	51	V	-	-	1.2464e-07	2.0222e-07	MODIFIER	2022-05-28 04:49:18
42	5'UTR	304	intergenic_variant	Insertion	T>TA	2	V	-	-	1.2464e-07	2.0222e-07	MODIFIER	2022-05-28 04:49:18
42	5'UTR	304	intergenic_variant	Insertion	T>TG	1	V	-	-	1.2464e-07	2.0222e-07	MODIFIER	2022-05-28 04:49:18
42	5'UTR	304	intergenic_variant	SNP	T>S	1	V	-	-	1.2464e-07	2.0222e-07	MODIFIER	2022-05-28 04:49:18
42	5'UTR	304	intergenic_variant	Insertion	T>TTAATCTCACATAGCAATCTTTA	1	V	-	-	1.2464e-07	2.0222e-07	MODIFIER	2022-05-28 04:49:18
42	5'UTR	304	intergenic_variant	SNP	T>Y	24	V	-	-	1.2464e-07	2.0222e-07	MODIFIER	2022-05-28 04:49:18
43	5'UTR	444	intergenic_variant	SNP	T>G	30	IV	-	-	6.8522e-08	2.3313e-06	MODIFIER	2022-05-28 04:49:18
43	5'UTR	444	intergenic_variant	SNP	T>A	60	IV	-	-	6.8522e-08	2.3313e-06	MODIFIER	2022-05-28 04:49:18
43	5'UTR	444	intergenic_variant	SNP	T>C	278	IV	-	-	6.8522e-08	2.3313e-06	MODIFIER	2022-05-28 04:49:18
43	5'UTR	444	intergenic_variant	Insertion	T>TCCGCAAGTAGTGGCGAG	1	IV	-	-	6.8522e-08	2.3313e-06	MODIFIER	2022-05-28 04:49:18
43	5'UTR	444	intergenic_variant	SNP	T>H	2	IV	-	-	6.8522e-08	2.3313e-06	MODIFIER	2022-05-28 04:49:18
43	5'UTR	444	intergenic_variant	SNP	T>K	4	IV	-	-	6.8522e-08	2.3313e-06	MODIFIER	2022-05-28 04:49:18
43	5'UTR	444	intergenic_variant	Insertion	T>TC	1	IV	-	-	6.8522e-08	2.3313e-06	MODIFIER	2022-05-28 04:49:18
43	5'UTR	444	intergenic_variant	SNP	T>W	22	IV	-	-	6.8522e-08	2.3313e-06	MODIFIER	2022-05-28 04:49:18
43	5'UTR	444	intergenic_variant	SNP	T>S	1	IV	-	-	6.8522e-08	2.3313e-06	MODIFIER	2022-05-28 04:49:18
43	5'UTR	444	intergenic_variant	Deletion	TC>T	19	IV	-	-	6.8522e-08	2.3313e-06	MODIFIER	2022-05-28 04:49:18
43	5'UTR	444	intergenic_variant	SNP	T>Y	26	IV	-	-	6.8522e-08	2.3313e-06	MODIFIER	2022-05-28 04:49:18
44	5'UTR	72452	intergenic_variant	SNP	C>G	68	II	-	-	6.5133e-06	0.0025971	MODIFIER	2022-05-28 04:49:18
44	5'UTR	72452	intergenic_variant	Deletion	CGA>C	1	II	-	-	6.5133e-06	0.0025971	MODIFIER	2022-05-28 04:49:18
44	5'UTR	72452	intergenic_variant	SNP	C>B	1	II	-	-	6.5133e-06	0.0025971	MODIFIER	2022-05-28 04:49:18
44	5'UTR	72452	intergenic_variant	SNP	C>A	42	II	-	-	6.5133e-06	0.0025971	MODIFIER	2022-05-28 04:49:18
44	5'UTR	72452	intergenic_variant	SNP	C>M	7	II	-	-	6.5133e-06	0.0025971	MODIFIER	2022-05-28 04:49:18
44	5'UTR	72452	intergenic_variant	Insertion	C>CG	5	II	-	-	6.5133e-06	0.0025971	MODIFIER	2022-05-28 04:49:18
44	5'UTR	72452	intergenic_variant	SNP	C>T	55890	II	-	-	6.5133e-06	0.0025971	MODIFIER	2022-05-28 04:49:18
44	5'UTR	72452	intergenic_variant	SNP	C>S	3	II	-	-	6.5133e-06	0.0025971	MODIFIER	2022-05-28 04:49:18
44	5'UTR	72452	intergenic_variant	Indel	C>TAAAAGAACCTTGCTCTTCTGGAASAWAMGAGRRSRMAYMMKMWMWMMYYWWTSKCSTSKSGWGGKSKMRRAGAWRYRKAYWWKM	1	II	-	-	6.5133e-06	0.0025971	MODIFIER	2022-05-28 04:49:18
44	5'UTR	72452	intergenic_variant	Deletion	CG>C	8	II	-	-	6.5133e-06	0.0025971	MODIFIER	2022-05-28 04:49:18
[truncated: 178,687 more rows]

## Sheet: Genome wide mutation freq plot
Genome Position	No of individual mutations	Cumulative no of mutations		Genome Position	Number of mutations	Mutation Freq	Average mutation frequency		Genome Position	Smoothened mutation freq
20	4	5202		20	5202	0.000962142	0.0015808		20	0.000952615
20	1	5202		21	81818	0.0151327	0.0015808		21	0.000943825
20	5	5202		22	10874	0.00201121	0.0015808		22	0.000950485
20	1	5202		23	5571	0.00103039	0.0015808		23	0.0009411
20	2	5202		24	6419	0.00118723	0.0015808		24	0.000931704
20	2	5202		25	7370	0.00136313	0.0015808		25	0.00092278
20	1	5202		26	6048	0.00111861	0.0015808		26	0.000914098
20	2	5202		27	5235	0.000968245	0.0015808		27	0.000906795
20	1	5202		28	5297	0.000979713	0.0015808		28	0.000898606
20	1	5202		29	4230	0.000782365	0.0015808		29	0.000889369
20	1	5202		30	6481	0.0011987	0.0015808		30	0.00088013
20	2	5202		31	1412	0.000261158	0.0015808		31	0.000871018
20	3	5202		32	494	9.13683e-05	0.0015808		32	0.000862204
20	1	5202		33	960	0.000177558	0.0015808		33	0.000853599
20	1	5202		34	967	0.000178853	0.0015808		34	0.000852332
20	1	5202		35	889	0.000164426	0.0015808		35	0.000842951
20	1	5202		36	2523	0.000466644	0.0015808		36	0.000833719
20	1	5202		37	2139	0.000395621	0.0015808		37	0.00082458
20	1	5202		38	1202	0.000222317	0.0015808		38	0.000815755
20	1	5202		39	295	5.45621e-05	0.0015808		39	0.000806421
20	1	5202		40	5526	0.00102207	0.0015808		40	0.000797657
20	1	5202		41	439	8.11957e-05	0.0015808		41	0.000790832
20	3	5202		42	304	5.62267e-05	0.0015808		42	0.000784567
20	1	5202		43	444	8.21205e-05	0.0015808		43	0.000775475
20	1	5202		44	72452	0.0134004	0.0015808		44	0.00076889
20	1	5202		45	363	6.71391e-05	0.0015808		45	0.000760248
20	1	5202		46	137	2.5339e-05	0.0015808		46	0.000752765
20	1	5202		47	104	1.92354e-05	0.0015808		47	0.000744228
20	2	5202		48	241	4.45744e-05	0.0015808		48	0.000736702
20	1	5202		49	90	1.66461e-05	0.0015808		49	0.000729201
20	1	5202		50	261	4.82736e-05	0.0015808		50	0.000739833
20	1	5202		51	39	7.21329e-06	0.0015808		51	0.00073524
20	7	5202		52	86	1.59062e-05	0.0015808		52	0.000726394
20	1	5202		53	87	1.60912e-05	0.0015808		53	0.000719089
20	1	5202		54	298	5.51169e-05	0.0015808		54	0.000709848
20	1	5202		55	147	2.71886e-05	0.0015808		55	0.000707636
20	1	5202		56	39	7.21329e-06	0.0015808		56	0.000722874
20	1	5202		57	685	0.000126695	0.0015808		57	0.000713575
20	1	5202		58	113	2.09e-05	0.0015808		58	0.000704303
20	11	5202		59	386	7.13931e-05	0.0015808		59	0.000694929
20	4	5202		60	358	6.62143e-05	0.0015808		60	0.000687352
20	1	5202		61	6300	0.00116522	0.0015808		61	0.000678362
20	1	5202		62	109	2.01602e-05	0.0015808		62	0.000668999
20	1	5202		63	455	8.4155e-05	0.0015808		63	0.0006597
20	1	5202		64	3918	0.000724658	0.0015808		64	0.000650489
20	2	5202		65	305	5.64116e-05	0.0015808		65	0.000641343
20	1	5202		66	10028	0.00185474	0.0015808		66	0.000632161
20	1	5202		67	82	1.51664e-05	0.0015808		67	0.000623762
20	18	5202		68	148	2.73735e-05	0.0015808		68	0.000614706
20	35	5202		69	240	4.43895e-05	0.0015808		69	0.000608222
20	2	5202		70	490	9.06285e-05	0.0015808		70	0.000599415
20	1	5202		71	402	7.43524e-05	0.0015808		71	0.000591935
20	1	5202		72	8839	0.00163483	0.0015808		72	0.000442488
20	1	5202		73	77	1.42416e-05	0.0015808		73	0.000423368
20	76	5202		74	71	1.31319e-05	0.0015808		74	0.000414043
20	2	5202		75	329	6.08506e-05	0.0015808		75	0.000403069
20	1	5202		76	461	8.52648e-05	0.0015808		76	0.00039051
20	11	5202		77	1214	0.000224537	0.0015808		77	0.000383332
20	2	5202		78	730	0.000135018	0.0015808		78	0.000373923
20	1	5202		79	158	2.92231e-05	0.0015808		79	0.000365283
20	4	5202		80	157	2.90381e-05	0.0015808		80	0.000357989
20	1	5202		81	226	4.18001e-05	0.0015808		81	0.00034615
20	9	5202		82	389	7.19479e-05	0.0015808		82	0.000343808
20	1	5202		83	503	9.30329e-05	0.0015808		83	0.000343156
20	1	5202		84	4510	0.000834152	0.0015808		84	0.000341577
20	1	5202		85	79	1.46115e-05	0.0015808		85	0.000340013
20	1	5202		86	161	2.97779e-05	0.0015808		86	0.000339242
20	1	5202		87	211	3.90257e-05	0.0015808		87	0.000336067
20	1	5202		88	383	7.08382e-05	0.0015808		88	0.000332253
20	1	5202		89	105	1.94204e-05	0.0015808		89	0.000330319
20	2	5202		90	416	7.69418e-05	0.0015808		90	0.000356863
20	1	5202		91	1475	0.00027281	0.0015808		91	0.000347769
20	1	5202		92	1781	0.000329407	0.0015808		92	0.000347285
20	1	5202		93	237	4.38346e-05	0.0015808		93	0.000350345
20	1	5202		94	1606	0.00029704	0.0015808		94	0.00035027
20	8	5202		95	483	8.93338e-05	0.0015808		95	0.000218455
20	1	5202		96	1116	0.000206411	0.0015808		96	0.000218007
20	10	5202		97	540	9.98763e-05	0.0015808		97	0.00022493
20	1	5202		98	1092	0.000201972	0.0015808		98	0.000224965
20	1	5202		99	1106	0.000204561	0.0015808		99	0.000225608
20	4	5202		100	11008	0.002036	0.0015808		100	0.000225676
20	1537	5202		101	2694	0.000498272	0.0015808		101	0.000226568
20	6	5202		102	371	6.86187e-05	0.0015808		102	0.000229554
20	4	5202		103	1213	0.000224352	0.0015808		103	0.000229756
20	377	5202		104	156	2.88532e-05	0.0015808		104	0.000229743
20	1	5202		105	3994	0.000738715	0.0015808		105	0.000229694
20	13	5202		106	13523	0.00250116	0.0015808		106	0.000231192
20	1	5202		107	124	2.29346e-05	0.0015808		107	0.000232583
20	3	5202		108	139	2.57089e-05	0.0015808		108	0.000232757
20	7	5202		109	83	1.53514e-05	0.0015808		109	0.000232922
20	2	5202		110	1064	0.000196793	0.0015808		110	0.000236596
20	2671	5202		111	293	5.41922e-05	0.0015808		111	0.000237165
20	2	5202		112	89	1.64611e-05	0.0015808		112	0.000230576
20	29	5202		113	124	2.29346e-05	0.0015808		113	0.000230745
20	1	5202		114	172	3.18125e-05	0.0015808		114	0.000229967
20	1	5202		115	208	3.84709e-05	0.0015808		115	0.000224832
20	20	5202		116	188	3.47718e-05	0.0015808		116	0.000224385
20	9	5202		117	615	0.000113748	0.0015808		117	0.000208003
20	1	5202		118	257	4.75337e-05	0.0015808		118	0.000210581
20	1	5202		119	1661	0.000307212	0.0015808		119	0.000211456
20	1	5202		120	393	7.26878e-05	0.0015808		120	0.00021135
20	1	5202		121	1117	0.000206596	0.0015808		121	0.000211883
20	10	5202		122	209	3.86558e-05	0.0015808		122	0.000211952
20	16	5202		123	433	8.0086e-05	0.0015808		123	0.000198559
20	1	5202		124	479	8.8594e-05	0.0015808		124	0.000247025
20	1	5202		125	426	7.87913e-05	0.0015808		125	0.000247715
20	1	5202		126	512	9.46975e-05	0.0015808		126	0.000249814
20	1	5202		127	2128	0.000393587	0.0015808		127	0.000253853
20	64	5202		128	97	1.79407e-05	0.0015808		128	0.00025291
20	2	5202		129	579	0.00010709	0.0015808		129	0.000252366
20	6	5202		130	247	4.56842e-05	0.0015808		130	0.000255996
20	1	5202		131	16	2.9593e-06	0.0015808		131	0.000256397
20	1	5202		132	133	2.45992e-05	0.0015808		132	0.000256342
20	1	5202		133	138	2.55239e-05	0.0015808		133	0.000257712
20	1	5202		134	98	1.81257e-05	0.0015808		134	0.00025712
20	22	5202		135	113	2.09e-05	0.0015808		135	0.000251564
20	1	5202		136	468	8.65595e-05	0.0015808		136	0.000278394
20	1	5202		137	789	0.00014593	0.0015808		137	0.000281946
20	27	5202		138	56	1.03575e-05	0.0015808		138	0.000284177
20	1	5202		139	146	2.70036e-05	0.0015808		139	0.000289614
20	1	5202		140	14790	0.0027355	0.0015808		140	0.000291994
20	1	5202		141	560	0.000103575	0.0015808		141	0.000293051
20	3	5202		142	175	3.23673e-05	0.0015808		142	0.000294853
20	13	5202		143	1975	0.000365288	0.0015808		143	0.000306648
20	14	5202		144	403	7.45373e-05	0.0015808		144	0.000306855
20	1	5202		145	471	8.71143e-05	0.0015808		145	0.000305297
20	1	5202		146	118	2.18248e-05	0.0015808		146	0.000304952
20	1	5202		147	3918	0.000724658	0.0015808		147	0.000303703
20	1	5202		148	123	2.27496e-05	0.0015808		148	0.000305097
20	2	5202		149	592	0.000109494	0.0015808		149	0.000309241
20	1	5202		150	127	2.34894e-05	0.0015808		150	0.000307729
20	1	5202		151	748	0.000138347	0.0015808		151	0.000300828
20	3	5202		152	1670	0.000308877	0.0015808		152	0.00029717
20	2	5202		153	196	3.62514e-05	0.0015808		153	0.000382266
20	1	5202		154	80	1.47965e-05	0.0015808		154	0.000500792
20	3	5202		155	271	5.01231e-05	0.0015808		155	0.000501493
20	1	5202		156	965	0.000178483	0.0015808		156	0.000497206
20	1	5202		157	799	0.00014778	0.0015808		157	0.000477092
20	1	5202		158	780	0.000144266	0.0015808		158	0.00048842
20	1	5202		159	203	3.75461e-05	0.0015808		159	0.000508025
20	6	5202		160	2392	0.000442415	0.0015808		160	0.00460212
20	1	5202		161	669	0.000123736	0.0015808		161	0.00460084
20	1	5202		162	2702	0.000499752	0.0015808		162	0.00460117
20	1	5202		163	201	3.71762e-05	0.0015808		163	0.00460718
20	2	5202		164	30	5.54868e-06	0.0015808		164	0.00460984
20	2	5202		165	1114	0.000206041	0.0015808		165	0.00461105
20	2	5202		166	61	1.12823e-05	0.0015808		166	0.00461258
20	1	5202		167	1082	0.000200123	0.0015808		167	0.00461374
21	1	81818		168	1490	0.000275585	0.0015808		168	0.00461559
21	1	81818		169	626	0.000115783	0.0015808		169	0.00462897
21	1	81818		170	182	3.3662e-05	0.0015808		170	0.004627
21	1	81818		171	781	0.000144451	0.0015808		171	0.00463049
21	3	81818		172	440	8.13807e-05	0.0015808		172	0.00472785
21	1	81818		173	1525	0.000282058	0.0015808		173	0.00472987
21	1	81818		174	26543	0.00490929	0.0015808		174	0.00473271
21	3	81818		175	448	8.28604e-05	0.0015808		175	0.0047337
21	2	81818		176	1475	0.00027281	0.0015808		176	0.00473307
21	1	81818		177	2667	0.000493278	0.0015808		177	0.00473386
21	5	81818		178	699	0.000129284	0.0015808		178	0.00473126
21	1	81818		179	433	8.0086e-05	0.0015808		179	0.00473141
21	1	81818		180	2140	0.000395806	0.0015808		180	0.00473189
21	1	81818		181	376	6.95435e-05	0.0015808		181	0.00473215
21	1	81818		182	196	3.62514e-05	0.0015808		182	0.00473389
21	1	81818		183	1137	0.000210295	0.0015808		183	0.00474509
21	1	81818		184	180	3.32921e-05	0.0015808		184	0.00475144
21	1	81818		185	1476	0.000272995	0.0015808		185	0.00475187
21	15	81818		186	14730	0.0027244	0.0015808		186	0.00475323
21	1	81818		187	2101	0.000388593	0.0015808		187	0.00475405
21	1	81818		188	1429	0.000264302	0.0015808		188	0.00475366
21	1	81818		189	3352	0.000619973	0.0015808		189	0.00475495
21	1	81818		190	1405	0.000259863	0.0015808		190	0.00475911
21	2	81818		191	993	0.000183661	0.0015808		191	0.0145385
21	2	81818		192	2459	0.000454807	0.0015808		192	0.0145444
21	1	81818		193	8222	0.00152071	0.0015808		193	0.0145448
21	2	81818		194	350	6.47347e-05	0.0015808		194	0.0145423
21	1	81818		195	755	0.000139642	0.0015808		195	0.0145465
21	1	81818		196	295	5.45621e-05	0.0015808		196	0.0145493
21	1	81818		197	434	8.0271e-05	0.0015808		197	0.0145514
21	1	81818		198	1301	0.000240628	0.0015808		198	0.0145457
21	1	81818		199	3355	0.000620528	0.0015808		199	0.014546
21	42	81818		200	280	5.17877e-05	0.0015808		200	0.0145452
21	7	81818		201	7240	0.00133908	0.0015808		201	0.0145454
21	1	81818		202	696	0.000128729	0.0015808		202	0.0145463
21	4	81818		203	46840	0.00866335	0.0015808		203	0.0145438
21	30	81818		204	65937	0.0121955	0.0015808		204	0.0145444
21	15	81818		205	539	9.96914e-05	0.0015808		205	0.0145453
21	2	81818		206	1653	0.000305733	0.0015808		206	0.0145473
21	1	81818		207	2539	0.000469604	0.0015808		207	0.0145482
21	1	81818		208	6310	0.00116707	0.0015808		208	0.0145483
21	1	81818		209	10845	0.00200585	0.0015808		209	0.0145481
21	1	81818		210	2235769	0.413519	0.0015808		210	0.0145486
21	1	81818		211	364	6.7324e-05	0.0015808		211	0.0145448
21	1	81818		212	473	8.74843e-05	0.0015808		212	0.0145438
21	5	81818		213	3370	0.000623302	0.0015808		213	0.0145398
21	1	81818		214	1579	0.000292046	0.0015808		214	0.0145403
21	1	81818		215	832	0.000153884	0.0015808		215	0.0145412
21	1	81818		216	1044	0.000193094	0.0015808		216	0.0145392
21	647	81818		217	819	0.000151479	0.0015808		217	0.0145391
21	120	81818		218	1625	0.000300554	0.0015808		218	0.0145371
21	4	81818		219	7562	0.00139864	0.0015808		219	0.0145359
21	3	81818		220	589	0.000108939	0.0015808		220	0.0145353
21	49	81818		221	2299	0.000425214	0.0015808		221	0.0145356
21	2	81818		222	54282	0.0100398	0.0015808		222	0.014535
21	64	81818		223	1314	0.000243032	0.0015808		223	0.0145345
21	1	81818		224	1982	0.000366583	0.0015808		224	0.0145356
21	5	81818		225	1021	0.00018884	0.0015808		225	0.0144911
21	1	81818		226	80	1.47965e-05	0.0015808		226	0.0144905
21	1	81818		227	942	0.000174229	0.0015808		227	0.0144902
21	3	81818		228	709	0.000131134	0.0015808		228	0.0144865
21	19	81818		229	182	3.3662e-05	0.0015808		229	0.0144859
21	1	81818		230	838	0.000154993	0.0015808		230	0.0144895
21	923	81818		231	390	7.21329e-05	0.0015808		231	0.014486
21	1	81818		232	965	0.000178483	0.0015808		232	0.0144867
21	3	81818		233	6251	0.00115616	0.0015808		233	0.0144869
21	1	81818		234	3606	0.000666952	0.0015808		234	0.0144875
21	1	81818		235	334	6.17754e-05	0.0015808		235	0.0144886
21	40	81818		236	851	0.000157398	0.0015808		236	0.0144865
21	78989	81818		237	917	0.000169605	0.0015808		237	0.0144602
21	5	81818		238	579	0.00010709	0.0015808		238	0.0144568
21	7	81818		239	759	0.000140382	0.0015808		239	0.0144558
21	1	81818		240	2418	0.000447224	0.0015808		240	0.0144498
21	1	81818		241	5355084	0.990456	0.0015808		241	0.0144479
21	5	81818		242	3796	0.000702094	0.0015808		242	0.0144566
21	12	81818		243	379	7.00984e-05	0.0015808		243	0.0144524
21	1	81818		244	577	0.00010672	0.0015808		244	0.0144377
21	2	81818		245	2727	0.000504375	0.0015808		245	0.0144375
21	559	81818		246	2010	0.000371762	0.0015808		246	0.0144363
21	4	81818		247	1269	0.000234709	0.0015808		247	0.0144359
21	1	81818		248	800	0.000147965	0.0015808		248	0.0144361
21	1	81818		249	252	4.66089e-05	0.0015808		249	0.0144339
21	1	81818		250	174	3.21824e-05	0.0015808		250	0.0144325
21	4	81818		251	256	4.73488e-05	0.0015808		251	0.0144324
21	1	81818		252	1194	0.000220838	0.0015808		252	0.0144198
21	1	81818		253	326	6.02957e-05	0.0015808		253	0.0144187
21	1	81818		254	536	9.91365e-05	0.0015808		254	0.0143351
21	2	81818		255	575	0.00010635	0.0015808		255	0.0142149
21	45	81818		256	1344	0.000248581	0.0015808		256	0.0142142
21	1	81818		257	1444	0.000267077	0.0015808		257	0.0142136
21	1	81818		258	879	0.000162576	0.0015808		258	0.0142093
21	10	81818		259	650	0.000120221	0.0015808		259	0.0141988
21	1	81818		260	507	9.37728e-05	0.0015808		260	0.0141791
21	3	81818		261	316	5.84461e-05	0.0015808		261	0.0100873
21	9	81818		262	114	2.1085e-05	0.0015808		262	0.0100872
21	1	81818		263	514	9.50675e-05	0.0015808		263	0.0101744
21	1	81818		264	483	8.93338e-05	0.0015808		264	0.0101705
21	1	81818		265	499	9.22931e-05	0.0015808		265	0.0101693
21	3	81818		266	6	1.10974e-06	0.0015808		266	0.010168
21	1	81818		267	6	1.10974e-06	0.0015808		267	0.0101663
21	1	81818		268	30	5.54868e-06	0.0015808		268	0.010165
21	1	81818		269	806	0.000149075	0.0015808		269	0.010163
21	1	81818		270	312	5.77063e-05	0.0015808		270	0.0101495
21	1	81818		271	348	6.43647e-05	0.0015808		271	0.0101487
21	1	81818		272	457	8.4525e-05	0.0015808		272	0.0101458
21	32	81818		273	187	3.45868e-05	0.0015808		273	0.0100471
21	1	81818		274	2100	0.000388408	0.0015808		274	0.0100451
21	18	81818		275	2271	0.000420035	0.0015808		275	0.0100424
21	1	81818		276	89	1.64611e-05	0.0015808		276	0.0100408
21	12	81818		277	1309	0.000242108	0.0015808		277	0.0100407
21	1	81818		278	680	0.00012577	0.0015808		278	0.0100392
21	1	81818		279	325	6.01107e-05	0.0015808		279	0.010038
21	1	81818		280	2421	0.000447779	0.0015808		280	0.0100384
21	1	81818		281	238	4.40196e-05	0.0015808		281	0.0100373
21	1	81818		282	733	0.000135573	0.0015808		282	0.0100379
21	1	81818		283	303	5.60417e-05	0.0015808		283	0.0100363
21	1	81818		284	1475	0.00027281	0.0015808		284	0.0100251
21	1	81818		285	802	0.000148335	0.0015808		285	0.0100441
21	1	81818		286	303	5.60417e-05	0.0015808		286	0.0100442
21	1	81818		287	394	7.28727e-05	0.0015808		287	0.0100684
21	1	81818		288	255	4.71638e-05	0.0015808		288	0.0100672
21	1	81818		289	861	0.000159247	0.0015808		289	0.0100663
22	1	10874		290	58	1.07275e-05	0.0015808		290	0.0100676
22	1	10874		291	371	6.86187e-05	0.0015808		291	0.0100641
22	1	10874		292	5728	0.00105943	0.0015808		292	0.000257726
22	1	10874		293	201	3.71762e-05	0.0015808		293	0.000254773
22	2	10874		294	167	3.08877e-05	0.0015808		294	0.000260633
22	7	10874		295	284	5.25275e-05	0.0015808		295	0.000260081
22	1	10874		296	65	1.20221e-05	0.0015808		296	0.000283091
22	1	10874		297	87	1.60912e-05	0.0015808		297	0.000290539
22	23	10874		298	519	9.59922e-05	0.0015808		298	0.000288755
22	1	10874		299	129	2.38593e-05	0.0015808		299	0.000287601
22	42	10874		300	2608	0.000482366	0.0015808		300	0.00028853
22	1	10874		301	184	3.40319e-05	0.0015808		301	0.000289022
22	3587	10874		302	352	6.51046e-05	0.0015808		302	0.000290013
22	3	10874		303	124	2.29346e-05	0.0015808		303	0.000289383
22	449	10874		304	1194	0.000220838	0.0015808		304	0.000290264
22	63	10874		305	299	5.53019e-05	0.0015808		305	0.000294179
22	32	10874		306	140	2.58939e-05	0.0015808		306	0.000293796
22	6	10874		307	1348	0.000249321	0.0015808		307	0.000291689
22	1	10874		308	168	3.10726e-05	0.0015808		308	0.000290105
22	1	10874		309	563	0.00010413	0.0015808		309	0.00028877
22	1	10874		310	122	2.25647e-05	0.0015808		310	0.000287878
22	1	10874		311	1308	0.000241923	0.0015808		311	0.00028991
22	1	10874		312	306	5.65966e-05	0.0015808		312	0.000291529
22	1675	10874		313	48107	0.00889769	0.0015808		313	0.000291734
22	1	10874		314	1244	0.000230085	0.0015808		314	0.000294749
22	1	10874		315	949	0.000175523	0.0015808		315	0.000294749
22	4392	10874		316	107	1.97903e-05	0.0015808		316	0.000294741
22	13	10874		317	87	1.60912e-05	0.0015808		317	0.000298019
22	1	10874		318	133	2.45992e-05	0.0015808		318	0.000299537
22	1	10874		319	515	9.52524e-05	0.0015808		319	0.000299743
22	1	10874		320	217	4.01355e-05	0.0015808		320	0.00030737
22	2	10874		321	151	2.79284e-05	0.0015808		321	0.0003073
22	1	10874		322	693	0.000128175	0.0015808		322	0.000307802
22	7	10874		323	401	7.41674e-05	0.0015808		323	0.000311635
22	95	10874		324	205	3.7916e-05	0.0015808		324	0.000314453
22	1	10874		325	528	9.76568e-05	0.0015808		325	0.000311069
22	1	10874		326	124	2.29346e-05	0.0015808		326	0.000317617
22	1	10874		327	56	1.03575e-05	0.0015808		327	0.000318542
22	1	10874		328	88	1.62761e-05	0.0015808		328	0.000316852
22	4	10874		329	60	1.10974e-05	0.0015808		329	0.000319331
22	1	10874		330	397	7.34276e-05	0.0015808		330	0.000319231
22	1	10874		331	274	5.0678e-05	0.0015808		331	0.000315046
22	1	10874		332	687	0.000127065	0.0015808		332	0.000325625
22	1	10874		333	85	1.57213e-05	0.0015808		333	0.000325398
22	1	10874		334	152	2.81133e-05	0.0015808		334	0.000328176
22	1	10874		335	13951	0.00258032	0.0015808		335	0.000326197
22	1	10874		336	437	8.08258e-05	0.0015808		336	0.00032603
22	1	10874		337	14040	0.00259678	0.0015808		337	0.000325907
22	1	10874		338	247	4.56842e-05	0.0015808		338	0.000327411
22	1	10874		339	89	1.64611e-05	0.0015808		339	0.000327636
22	2	10874		340	1482	0.000274105	0.0015808		340	0.000327361
22	1	10874		341	490	9.06285e-05	0.0015808		341	0.000328103
22	1	10874		342	85	1.57213e-05	0.0015808		342	0.000329396
22	1	10874		343	2183	0.000403759	0.0015808		343	0.000320441
22	2	10874		344	3579	0.000661958	0.0015808		344	0.000321814
22	1	10874		345	276	5.10479e-05	0.0015808		345	0.000321587
22	1	10874		346	15292	0.00282835	0.0015808		346	0.000322267
22	4	10874		347	6077	0.00112398	0.0015808		347	0.000322633
22	1	10874		348	295	5.45621e-05	0.0015808		348	0.000329522
22	1	10874		349	170	3.14425e-05	0.0015808		349	0.000329117
22	23	10874		350	759	0.000140382	0.0015808		350	0.000336162
22	1	10874		351	443	8.19356e-05	0.0015808		351	0.000333225
22	1	10874		352	797	0.00014741	0.0015808		352	0.000333093
22	40	10874		353	850	0.000157213	0.0015808		353	0.000333414
22	1	10874		354	807	0.00014926	0.0015808		354	0.000333307
22	1	10874		355	2674	0.000494573	0.0015808		355	0.000332306
22	1	10874		356	366	6.7694e-05	0.0015808		356	0.000332238
22	1	10874		357	193	3.56965e-05	0.0015808		357	0.000333701
22	1	10874		358	579	0.00010709	0.0015808		358	0.000333542
22	1	10874		359	150	2.77434e-05	0.0015808		359	0.000334456
22	1	10874		360	163	3.01479e-05	0.0015808		360	0.000340861
22	2	10874		361	1617	0.000299074	0.0015808		361	0.000341612
22	1	10874		362	1200	0.000221947	0.0015808		362	0.000341169
22	1	10874		363	226	4.18001e-05	0.0015808		363	0.000340733
22	1	10874		364	2160	0.000399505	0.0015808		364	0.000253648
22	1	10874		365	483	8.93338e-05	0.0015808		365	0.000251734
22	8	10874		366	495	9.15533e-05	0.0015808		366	0.000250165
22	1	10874		367	1796	0.000332181	0.0015808		367	0.000250366
22	1	10874		368	835	0.000154438	0.0015808		368	0.000250872
22	1	10874		369	142	2.62638e-05	0.0015808		369	0.000251679
22	1	10874		370	4971	0.000919417	0.0015808		370	0.000250936
22	4	10874		371	274	5.0678e-05	0.0015808		371	0.000254066
22	7	10874		372	622	0.000115043	0.0015808		372	0.000256897
22	1	10874		373	2550	0.000471638	0.0015808		373	0.000255653
22	1	10874		374	1726	0.000319234	0.0015808		374	0.000256084
22	2	10874		375	252	4.66089e-05	0.0015808		375	0.000256822
22	1	10874		376	5847	0.00108144	0.0015808		376	0.000255924
22	1	10874		377	594	0.000109864	0.0015808		377	0.000260969
22	1	10874		378	386	7.13931e-05	0.0015808		378	0.000263156
22	2	10874		379	2034	0.000376201	0.0015808		379	0.000263716
22	4	10874		380	270	4.99382e-05	0.0015808		380	0.00026467
22	1	10874		381	136	2.5154e-05	0.0015808		381	0.000264504
22	1	10874		382	6015	0.00111251	0.0015808		382	0.000264105
22	2	10874		383	609	0.000112638	0.0015808		383	0.000263337
22	1	10874		384	1820	0.00033662	0.0015808		384	0.000264866
22	1	10874		385	394	7.28727e-05	0.0015808		385	0.000265412
22	1	10874		386	711	0.000131504	0.0015808		386	0.000240016
22	1	10874		387	236	4.36497e-05	0.0015808		387	0.000239612
22	1	10874		388	1215	0.000224722	0.0015808		388	0.000215049
22	3	10874		389	378	6.99134e-05	0.0015808		389	0.000223475
22	1	10874		390	711	0.000131504	0.0015808		390	0.000225149
22	1	10874		391	463	8.56347e-05	0.0015808		391	0.000222667
22	1	10874		392	1077	0.000199198	0.0015808		392	0.00022355
22	1	10874		393	838	0.000154993	0.0015808		393	0.000228016
22	4	10874		394	951	0.000175893	0.0015808		394	0.000225346
22	1	10874		395	43	7.95311e-06	0.0015808		395	0.000433964
22	1	10874		396	655	0.000121146	0.0015808		396	0.000434063
22	15	10874		397	265	4.90134e-05	0.0015808		397	0.000406197
22	1	10874		398	3849	0.000711896	0.0015808		398	0.000396619
22	1	10874		399	298	5.51169e-05	0.0015808		399	0.000405525
22	10	10874		400	3976	0.000735386	0.0015808		400	0.000406561
22	26	10874		401	1004	0.000185696	0.0015808		401	0.000406363
22	1	10874		402	112	2.07151e-05	0.0015808		402	0.000405939
22	1	10874		403	527	9.74719e-05	0.0015808		403	0.000405334
22	1	10874		404	66	1.22071e-05	0.0015808		404	0.000404439
22	2	10874		405	647	0.000119667	0.0015808		405	0.000403474
22	1	10874		406	262	4.84585e-05	0.0015808		406	0.000398658
22	1	10874		407	939	0.000173674	0.0015808		407	0.000398365
22	1	10874		408	1261	0.00023323	0.0015808		408	0.000398436
22	1	10874		409	667	0.000123366	0.0015808		409	0.00039811
22	1	10874		410	4061	0.000751107	0.0015808		410	0.000398531
22	1	10874		411	532	9.83967e-05	0.0015808		411	0.000398319
22	1	10874		412	1066	0.000197163	0.0015808		412	0.000395643
22	1	10874		413	68	1.2577e-05	0.0015808		413	0.000398586
22	3	10874		414	552	0.000102096	0.0015808		414	0.000398526
22	1	10874		415	199	3.68063e-05	0.0015808		415	0.000395017
22	1	10874		416	92	1.7016e-05	0.0015808		416	0.000397942
22	208	10874		417	217	4.01355e-05	0.0015808		417	0.000397143
22	1	10874		418	363	6.71391e-05	0.0015808		418	0.000393992
22	1	10874		419	574	0.000106165	0.0015808		419	0.000394973
22	1	10874		420	109	2.01602e-05	0.0015808		420	0.000394993
22	1	10874		421	1926	0.000356226	0.0015808		421	0.000386024
22	1	10874		422	1697	0.000313871	0.0015808		422	0.000387223
22	1	10874		423	14	2.58939e-06	0.0015808		423	0.00038637
22	3	10874		424	636	0.000117632	0.0015808		424	0.000382227
23	1	5571		425	608	0.000112453	0.0015808		425	0.000382174
23	1	5571		426	38	7.02833e-06	0.0015808		426	0.000382517
23	20	5571		427	2879	0.000532489	0.0015808		427	0.000372108
23	1	5571		428	1250	0.000231195	0.0015808		428	0.000374176
23	2	5571		429	394	7.28727e-05	0.0015808		429	0.000373683
23	2	5571		430	581	0.00010746	0.0015808		430	0.00037014
23	1	5571		431	306	5.65966e-05	0.0015808		431	0.000370689
23	2	5571		432	56	1.03575e-05	0.0015808		432	0.000371687
23	1	5571		433	268	4.95682e-05	0.0015808		433	0.000362602
23	1	5571		434	920	0.00017016	0.0015808		434	0.000362827
23	1	5571		435	450	8.32303e-05	0.0015808		435	0.000359886
23	2	5571		436	83	1.53514e-05	0.0015808		436	0.000361236
23	1	5571		437	216	3.99505e-05	0.0015808		437	0.000367171
23	1	5571		438	627	0.000115968	0.0015808		438	0.00036859
23	1	5571		439	4848	0.000896667	0.0015808		439	0.000368514
23	2	5571		440	1003	0.000185511	0.0015808		440	0.00037235
23	1	5571		441	127	2.34894e-05	0.0015808		441	0.00037164
23	1	5571		442	972	0.000179777	0.0015808		442	0.000371825
23	67	5571		443	2524	0.000466829	0.0015808		443	0.000371233
23	1	5571		444	725	0.000134093	0.0015808		444	0.000369935
23	1	5571		445	117500	0.0217323	0.0015808		445	0.000369435
23	1	5571		446	330	6.10355e-05	0.0015808		446	0.000369768
23	2	5571		447	75	1.38717e-05	0.0015808		447	0.000370515
23	2	5571		448	847	0.000156658	0.0015808		448	0.000370929
23	1	5571		449	5158	0.000954004	0.0015808		449	0.000364523
23	1	5571		450	736	0.000136128	0.0015808		450	0.000364661
23	4	5571		451	651	0.000120406	0.0015808		451	0.000358165
23	1	5571		452	211	3.90257e-05	0.0015808		452	0.000356762
23	1	5571		453	467	8.63745e-05	0.0015808		453	0.000360703
23	1	5571		454	361	6.67692e-05	0.0015808		454	0.000366455
23	2	5571		455	280	5.17877e-05	0.0015808		455	0.000367847
23	1	5571		456	44	8.13807e-06	0.0015808		456	0.000372284
23	1	5571		457	206	3.8101e-05	0.0015808		457	0.000427767
23	1	5571		458	232	4.29098e-05	0.0015808		458	0.000430042
23	1	5571		459	401	7.41674e-05	0.0015808		459	0.000468606
23	1	5571		460	380	7.02833e-05	0.0015808		460	0.00047156
23	1	5571		461	47	8.69294e-06	0.0015808		461	0.000465167
23	5	5571		462	156	2.88532e-05	0.0015808		462	0.000472045
23	1	5571		463	2807	0.000519172	0.0015808		463	0.000478215
23	3	5571		464	193	3.56965e-05	0.0015808		464	0.00052269
23	14	5571		465	244	4.51293e-05	0.0015808		465	0.000538142
23	1	5571		466	2080	0.000384709	0.0015808		466	0.000538034
23	2	5571		467	59	1.09124e-05	0.0015808		467	0.000566016
23	1	5571		468	75	1.38717e-05	0.0015808		468	0.000574822
23	1	5571		469	1371	0.000253575	0.0015808		469	0.000574672
23	1	5571		470	153	2.82983e-05	0.0015808		470	0.000581904
23	1	5571		471	73	1.35018e-05	0.0015808		471	0.000586593
23	1	5571		472	929	0.000171824	0.0015808		472	0.000583629
23	43	5571		473	156	2.88532e-05	0.0015808		473	0.000583048
23	4	5571		474	288	5.32674e-05	0.0015808		474	0.000583369
23	1	5571		475	1697	0.000313871	0.0015808		475	0.000582369
23	1	5571		476	439	8.11957e-05	0.0015808		476	0.000663413
23	2	5571		477	163	3.01479e-05	0.0015808		477	0.000669234
23	1	5571		478	1723	0.000318679	0.0015808		478	0.000664077
23	1	5571		479	117	2.16399e-05	0.0015808		479	0.00067518
23	32	5571		480	99	1.83107e-05	0.0015808		480	0.000675121
23	9	5571		481	570	0.000105425	0.0015808		481	0.000674103
23	1	5571		482	681	0.000125955	0.0015808		482	0.000677791
23	1	5571		483	1054	0.000194944	0.0015808		483	0.000678462
23	1	5571		484	732	0.000135388	0.0015808		484	0.000679826
23	7	5571		485	214	3.95806e-05	0.0015808		485	0.00067935
23	1	5571		486	1131	0.000209185	0.0015808		486	0.000679106
23	1	5571		487	3952	0.000730947	0.0015808		487	0.000679179
23	1	5571		488	1011	0.000186991	0.0015808		488	0.000679178
23	13	5571		489	1173	0.000216954	0.0015808		489	0.000686697
23	1	5571		490	2473	0.000457397	0.0015808		490	0.000678256
23	2312	5571		491	323	5.97408e-05	0.0015808		491	0.000680027
23	1055	5571		492	564	0.000104315	0.0015808		492	0.00068089
23	1	5571		493	754	0.000139457	0.0015808		493	0.000679621
23	1	5571		494	129	2.38593e-05	0.0015808		494	0.000676815
23	1	5571		495	678	0.0001254	0.0015808		495	0.000678634
23	21	5571		496	225	4.16151e-05	0.0015808		496	0.000464136
23	1	5571		497	1063	0.000196608	0.0015808		497	0.000464841
23	7	5571		498	491	9.08135e-05	0.0015808		498	0.000466227
23	29	5571		499	351	6.49196e-05	0.0015808		499	0.000465465
23	15	5571		500	373	6.89886e-05	0.0015808		500	0.000456853
23	2	5571		501	429	7.93462e-05	0.0015808		501	0.000455531
23	4	5571		502	238	4.40196e-05	0.0015808		502	0.000454578
23	1514	5571		503	2264	0.000418741	0.0015808		503	0.000455606
23	2	5571		504	3668	0.000678419	0.0015808		504	0.000454974
23	1	5571		505	826	0.000152774	0.0015808		505	0.000454432
23	1	5571		506	3070	0.000567815	0.0015808		506	0.000464897
23	1	5571		507	30560	0.00565226	0.0015808		507	0.000465996
23	1	5571		508	2181	0.000403389	0.0015808		508	0.000466753
23	20	5571		509	22320	0.00412822	0.0015808		509	0.000467377
23	1	5571		510	2280	0.0004217	0.0015808		510	0.000470745
23	1	5571		511	570	0.000105425	0.0015808		511	0.00047158
23	1	5571		512	4288	0.000793092	0.0015808		512	0.00047195
23	1	5571		513	4435	0.000820281	0.0015808		513	0.000474645
23	1	5571		514	24355	0.00450461	0.0015808		514	0.00047822
23	1	5571		515	8990	0.00166276	0.0015808		515	0.000478813
23	5	5571		516	140	2.58939e-05	0.0015808		516	0.00047883
23	1	5571		517	15372	0.00284315	0.0015808		517	0.00047577
23	1	5571		518	5026	0.00092959	0.0015808		518	0.000478178
23	1	5571		519	281	5.19727e-05	0.0015808		519	0.000482038
23	1	5571		520	4523	0.000836557	0.0015808		520	0.000480104
23	1	5571		521	2670	0.000493833	0.0015808		521	0.00048226
23	1	5571		522	307	5.67815e-05	0.0015808		522	0.000482296
23	1	5571		523	1380	0.000255239	0.0015808		523	0.000481038
23	2	5571		524	189	3.49567e-05	0.0015808		524	0.000481117
23	1	5571		525	90	1.66461e-05	0.0015808		525	0.000483529
23	1	5571		526	44864	0.00829787	0.0015808		526	0.000480632
23	1	5571		527	3217	0.000595004	0.0015808		527	0.000481143
23	1	5571		528	63	1.16522e-05	0.0015808		528	0.000481571
23	1	5571		529	7313	0.00135258	0.0015808		529	0.000478927
23	2	5571		530	362	6.69541e-05	0.0015808		530	0.000479601
23	1	5571		531	25	4.6239e-06	0.0015808		531	0.000480524
23	1	5571		532	2320	0.000429098	0.0015808		532	0.000479965
23	1	5571		533	422	7.80515e-05	0.0015808		533	0.000497812
23	1	5571		534	1013	0.000187361	0.0015808		534	0.000499475
23	1	5571		535	660	0.000122071	0.0015808		535	0.000498429
23	4	5571		536	317	5.86311e-05	0.0015808		536	0.000499935
23	9	5571		537	123	2.27496e-05	0.0015808		537	0.000498951
23	2	5571		538	215	3.97656e-05	0.0015808		538	0.000491905
23	1	5571		539	4733	0.000875397	0.0015808		539	0.000493815
23	1	5571		540	239	4.42045e-05	0.0015808		540	0.000492507
23	7	5571		541	1970	0.000364364	0.0015808		541	0.000488385
23	1	5571		542	598	0.000110604	0.0015808		542	0.000493727
23	1	5571		543	279	5.16028e-05	0.0015808		543	0.000518569
23	3	5571		544	992	0.000183476	0.0015808		544	0.000518807
23	1	5571		545	1718	0.000317755	0.0015808		545	0.000519309
23	2	5571		546	368	6.80639e-05	0.0015808		546	0.000519857
23	1	5571		547	715	0.000132244	0.0015808		547	0.000520662
23	1	5571		548	832	0.000153884	0.0015808		548	0.000523063
23	1	5571		549	431	7.97161e-05	0.0015808		549	0.000525568
23	1	5571		550	455	8.4155e-05	0.0015808		550	0.000525973
23	1	5571		551	14	2.58939e-06	0.0015808		551	0.000539912
23	2	5571		552	131	2.42293e-05	0.0015808		552	0.000539601
23	14	5571		553	772	0.000142786	0.0015808		553	0.000539458
23	1	5571		554	122	2.25647e-05	0.0015808		554	0.000536186
23	185	5571		555	65	1.20221e-05	0.0015808		555	0.000532912
23	2	5571		556	5995	0.00110881	0.0015808		556	0.000536336
23	7	5571		557	644	0.000119112	0.0015808		557	0.000531545
23	1	5571		558	619	0.000114488	0.0015808		558	0.000476227
23	1	5571		559	573	0.00010598	0.0015808		559	0.000472519
23	1	5571		560	2240	0.000414302	0.0015808		560	0.000432272
23	1	5571		561	836	0.000154623	0.0015808		561	0.000429865
23	1	5571		562	249	4.60541e-05	0.0015808		562	0.000429114
23	1	5571		563	1628	0.000301109	0.0015808		563	0.000433817
23	1	5571		564	4759	0.000880206	0.0015808		564	0.000427582
23	1	5571		565	517	9.56223e-05	0.0015808		565	0.000384042
23	1	5571		566	253	4.67939e-05	0.0015808		566	0.00036828
23	1	5571		567	409	7.56471e-05	0.0015808		567	0.000368945
23	1	5571		568	1374	0.00025413	0.0015808		568	0.000341077
23	2	5571		569	2183	0.000403759	0.0015808		569	0.000333964
23	2	5571		570	315	5.82612e-05	0.0015808		570	0.000335325
23	1	5571		571	1330	0.000245992	0.0015808		571	0.000328722
23	1	5571		572	93	1.72009e-05	0.0015808		572	0.000327328
24	1	6419		573	242	4.47594e-05	0.0015808		573	0.00032694
24	1	6419		574	199	3.68063e-05	0.0015808		574	0.00032474
24	1	6419		575	1605	0.000296855	0.0015808		575	0.000335254
24	6	6419		576	115	2.127e-05	0.0015808		576	0.000338563
24	1	6419		577	718	0.000132799	0.0015808		577	0.000256451
24	1	6419		578	397	7.34276e-05	0.0015808		578	0.000251732
24	1	6419		579	279	5.16028e-05	0.0015808		579	0.000253228
24	5	6419		580	485	8.97037e-05	0.0015808		580	0.000239934
24	7	6419		581	603	0.000111529	0.0015808		581	0.000239476
24	5	6419		582	265	4.90134e-05	0.0015808		582	0.000240897
24	27	6419		583	10427	0.00192854	0.0015808		583	0.000236762
24	1	6419		584	1962	0.000362884	0.0015808		584	0.000236322
24	41	6419		585	161	2.97779e-05	0.0015808		585	0.000249374
24	21	6419		586	1036	0.000191615	0.0015808		586	0.000248846
24	2	6419		587	594	0.000109864	0.0015808		587	0.000249267
24	1	6419		588	104	1.92354e-05	0.0015808		588	0.000249126
24	1	6419		589	2054	0.0003799	0.0015808		589	0.000248951
24	1	6419		590	459	8.48949e-05	0.0015808		590	0.000240682
24	1	6419		591	222	4.10603e-05	0.0015808		591	0.000240492
24	1	6419		592	3240	0.000599258	0.0015808		592	0.000238595
24	2	6419		593	14130	0.00261343	0.0015808		593	0.000247121
24	1	6419		594	884	0.000163501	0.0015808		594	0.000247165
24	1	6419		595	403	7.45373e-05	0.0015808		595	0.000245662
24	1	6419		596	977	0.000180702	0.0015808		596	0.000242682
24	1	6419		597	665	0.000122996	0.0015808		597	0.000242219
24	1	6419		598	2374	0.000439086	0.0015808		598	0.00024149
24	1	6419		599	1859	0.000343833	0.0015808		599	0.000240573
24	3	6419		600	572	0.000105795	0.0015808		600	0.000239818
24	1	6419		601	7985	0.00147687	0.0015808		601	0.000239126
24	1	6419		602	259	4.79036e-05	0.0015808		602	0.000241419
24	2	6419		603	160	2.9593e-05	0.0015808		603	0.000242094
24	1	6419		604	477	8.82241e-05	0.0015808		604	0.000241274
24	2	6419		605	1880	0.000347718	0.0015808		605	0.000242294
24	3	6419		606	2696	0.000498642	0.0015808		606	0.000242887
24	1	6419		607	454	8.39701e-05	0.0015808		607	0.000236756
24	1	6419		608	352	6.51046e-05	0.0015808		608	0.000237172
24	1	6419		609	156	2.88532e-05	0.0015808		609	0.00023643
24	55	6419		610	342	6.3255e-05	0.0015808		610	0.000235956
24	1	6419		611	966	0.000178668	0.0015808		611	0.000232283
24	3	6419		612	160	2.9593e-05	0.0015808		612	0.000231805
24	1	6419		613	6856	0.00126806	0.0015808		613	0.000231863
24	1	6419		614	1030	0.000190505	0.0015808		614	0.000237011
24	2	6419		615	579	0.00010709	0.0015808		615	0.000228939
24	1	6419		616	383	7.08382e-05	0.0015808		616	0.000228188
24	6	6419		617	503	9.30329e-05	0.0015808		617	0.000228642
24	3	6419		618	154	2.84832e-05	0.0015808		618	0.000229159
24	1	6419		619	1142	0.00021122	0.0015808		619	0.000228556
24	1	6419		620	1024	0.000189395	0.0015808		620	0.00149507
24	1	6419		621	917	0.000169605	0.0015808		621	0.00149481
24	1	6419		622	1909	0.000353081	0.0015808		622	0.00149267
24	1	6419		623	95	1.75708e-05	0.0015808		623	0.00150247
24	1	6419		624	179	3.31072e-05	0.0015808		624	0.00150338
24	2	6419		625	5930	0.00109679	0.0015808		625	0.00150634
24	1	6419		626	1897	0.000350862	0.0015808		626	0.0015071
24	2	6419		627	25	4.6239e-06	0.0015808		627	0.00151083
24	1	6419		628	640	0.000118372	0.0015808		628	0.00151524
24	1	6419		629	880	0.000162761	0.0015808		629	0.00151792
24	13	6419		630	53	9.80268e-06	0.0015808		630	0.0015203
24	2	6419		631	112	2.07151e-05	0.0015808		631	0.00152068
24	3373	6419		632	801	0.00014815	0.0015808		632	0.00152199
24	1140	6419		633	62	1.14673e-05	0.0015808		633	0.00155335
24	1	6419		634	182	3.3662e-05	0.0015808		634	0.00153451
24	1	6419		635	8140	0.00150554	0.0015808		635	0.00160443
24	16	6419		636	372	6.88037e-05	0.0015808		636	0.00160443
24	6	6419		637	547	0.000101171	0.0015808		637	0.00160324
24	18	6419		638	46	8.50798e-06	0.0015808		638	0.00160437
24	53	6419		639	119	2.20098e-05	0.0015808		639	0.00160529
24	1	6419		640	218	4.03204e-05	0.0015808		640	0.00160432
24	9	6419		641	135	2.49691e-05	0.0015808		641	0.00161052
24	1	6419		642	934	0.000172749	0.0015808		642	0.00161282
24	1328	6419		643	5254	0.00097176	0.0015808		643	0.00160709
24	1	6419		644	303	5.60417e-05	0.0015808		644	0.00158289
24	1	6419		645	171	3.16275e-05	0.0015808		645	0.0015872
24	1	6419		646	91	1.6831e-05	0.0015808		646	0.00159008
24	1	6419		647	115	2.127e-05	0.0015808		647	0.00159089
24	72	6419		648	317	5.86311e-05	0.0015808		648	0.00158993
24	1	6419		649	331	6.12205e-05	0.0015808		649	0.00158571
24	1	6419		650	19	3.51417e-06	0.0015808		650	0.00158253
24	1	6419		651	77	1.42416e-05	0.0015808		651	0.00158571
24	1	6419		652	1266	0.000234154	0.0015808		652	0.00157144
24	1	6419		653	500	9.24781e-05	0.0015808		653	0.00157906
24	1	6419		654	324	5.99258e-05	0.0015808		654	0.00158114
24	1	6419		655	679	0.000125585	0.0015808		655	0.00158161
24	2	6419		656	389	7.19479e-05	0.0015808		656	0.00158278
24	1	6419		657	2647	0.000489579	0.0015808		657	0.00157865
24	1	6419		658	871	0.000161097	0.0015808		658	0.0015841
24	1	6419		659	214	3.95806e-05	0.0015808		659	0.00158642
24	1	6419		660	314	5.80762e-05	0.0015808		660	0.00158776
24	1	6419		661	234	4.32797e-05	0.0015808		661	0.00158733
24	1	6419		662	575	0.00010635	0.0015808		662	0.00158687
24	1	6419		663	281	5.19727e-05	0.0015808		663	0.00158932
24	60	6419		664	4439	0.00082102	0.0015808		664	0.00157899
24	1	6419		665	351	6.49196e-05	0.0015808		665	0.00157914
24	1	6419		666	107	1.97903e-05	0.0015808		666	0.0015783
24	1	6419		667	501	9.2663e-05	0.0015808		667	0.00157827
24	1	6419		668	691	0.000127805	0.0015808		668	0.00157966
24	16	6419		669	1045	0.000193279	0.0015808		669	0.00157963
24	2	6419		670	693796	0.128322	0.0015808		670	0.00157794
24	1	6419		671	174	3.21824e-05	0.0015808		671	0.00157699
24	1	6419		672	159	2.9408e-05	0.0015808		672	0.00157669
24	1	6419		673	5447	0.00100746	0.0015808		673	0.00157405
24	1	6419		674	736	0.000136128	0.0015808		674	0.001576
24	1	6419		675	1817	0.000336065	0.0015808		675	0.0015757
24	1	6419		676	2017	0.000373057	0.0015808		676	0.00156502
24	1	6419		677	2153	0.000398211	0.0015808		677	0.00156179
24	1	6419		678	3128	0.000578543	0.0015808		678	0.00156198
24	1	6419		679	1862	0.000344388	0.0015808		679	0.00156112
24	1	6419		680	1574	0.000291121	0.0015808		680	0.00156017
24	1	6419		681	695	0.000128545	0.0015808		681	0.00156088
24	1	6419		682	1321	0.000244327	0.0015808		682	0.00156116
24	3	6419		683	17389	0.0032162	0.0015808		683	0.00168453
24	1	6419		684	138	2.55239e-05	0.0015808		684	0.0016845
24	4	6419		685	40142	0.00742451	0.0015808		685	0.00168432
24	1	6419		686	162	2.99629e-05	0.0015808		686	0.00166987
24	1	6419		687	386	7.13931e-05	0.0015808		687	0.00166922
24	1	6419		688	1209	0.000223612	0.0015808		688	0.00166835
24	1	6419		689	610	0.000112823	0.0015808		689	0.00166959
24	1	6419		690	1522	0.000281503	0.0015808		690	0.00166999
24	1	6419		691	3848	0.000711711	0.0015808		691	0.00166967
24	1	6419		692	1476	0.000272995	0.0015808		692	0.00167002
24	1	6419		693	109	2.01602e-05	0.0015808		693	0.00166883
24	1	6419		694	916	0.00016942	0.0015808		694	0.00165967
24	1	6419		695	3237	0.000598703	0.0015808		695	0.00169817
24	1	6419		696	1977	0.000365658	0.0015808		696	0.00169823
24	1	6419		697	1420	0.000262638	0.0015808		697	0.00169811
24	4	6419		698	141	2.60788e-05	0.0015808		698	0.00169809
24	1	6419		699	71	1.31319e-05	0.0015808		699	0.00169831
24	3	6419		700	119	2.20098e-05	0.0015808		700	0.00169782
24	1	6419		701	2311	0.000427434	0.0015808		701	0.00170165
24	1	6419		702	191	3.53266e-05	0.0015808		702	0.00170168
24	1	6419		703	4420	0.000817506	0.0015808		703	0.00170033
24	1	6419		704	1297	0.000239888	0.0015808		704	0.00169967
24	2	6419		705	733	0.000135573	0.0015808		705	0.00169912
24	1	6419		706	2518	0.00046572	0.0015808		706	0.00169794
25	1	7370		707	442	8.17506e-05	0.0015808		707	0.00169746
25	1	7370		708	3430	0.0006344	0.0015808		708	0.00169443
25	3	7370		709	1616	0.000298889	0.0015808		709	0.00169303
25	1	7370		710	890	0.000164611	0.0015808		710	0.00169312
25	1	7370		711	106	1.96054e-05	0.0015808		711	0.00170212
25	85	7370		712	718	0.000132799	0.0015808		712	0.00170204
25	1	7370		713	1493	0.00027614	0.0015808		713	0.0017022
25	1	7370		714	1217	0.000225092	0.0015808		714	0.00170196
25	55	7370		715	1110	0.000205301	0.0015808		715	0.00169408
25	2	7370		716	125	2.31195e-05	0.0015808		716	0.00169371
25	1	7370		717	363	6.71391e-05	0.0015808		717	0.0016943
25	96	7370		718	1261	0.00023323	0.0015808		718	0.00169368
25	1	7370		719	142	2.62638e-05	0.0015808		719	0.00169276
25	1	7370		720	215	3.97656e-05	0.0015808		720	0.00169117
25	1	7370		721	510	9.43276e-05	0.0015808		721	0.000421032
25	1	7370		722	751	0.000138902	0.0015808		722	0.000425328
25	1	7370		723	467	8.63745e-05	0.0015808		723	0.000425315
25	1	7370		724	1161	0.000214734	0.0015808		724	0.000418717
25	1	7370		725	15	2.77434e-06	0.0015808		725	0.000419926
25	1	7370		726	98	1.81257e-05	0.0015808		726	0.000417362
25	5	7370		727	132	2.44142e-05	0.0015808		727	0.000414824
25	1	7370		728	128	2.36744e-05	0.0015808		728	0.00041208
25	5	7370		729	171	3.16275e-05	0.0015808		729	0.000406605
25	1	7370		730	361	6.67692e-05	0.0015808		730	0.000403578
25	1	7370		731	441	8.15657e-05	0.0015808		731	0.000401218
25	1	7370		732	265	4.90134e-05	0.0015808		732	0.000400331
25	1	7370		733	68170	0.0126085	0.0015808		733	0.000398095
25	1	7370		734	44	8.13807e-06	0.0015808		734	0.000367442
25	1	7370		735	88	1.62761e-05	0.0015808		735	0.000367502
25	1	7370		736	245	4.53143e-05	0.0015808		736	0.0002945
25	1	7370		737	18	3.32921e-06	0.0015808		737	0.000295381
25	4	7370		738	74	1.36868e-05	0.0015808		738	0.000296979
25	1	7370		739	722	0.000133538	0.0015808		739	0.000295359
25	1	7370		740	336	6.21453e-05	0.0015808		740	0.000296714
25	1	7370		741	42	7.76816e-06	0.0015808		741	0.000294086
25	1	7370		742	328	6.06656e-05	0.0015808		742	0.00028784
25	2	7370		743	283	5.23426e-05	0.0015808		743	0.000286776
25	1	7370		744	253	4.67939e-05	0.0015808		744	0.000287763
25	1	7370		745	21330	0.00394511	0.0015808		745	0.000286109
25	1	7370		746	200	3.69912e-05	0.0015808		746	0.000281231
25	43	7370		747	25	4.6239e-06	0.0015808		747	0.000277656
25	1	7370		748	106	1.96054e-05	0.0015808		748	0.000276026
25	1	7370		749	440	8.13807e-05	0.0015808		749	0.000282954
25	14	7370		750	58	1.07275e-05	0.0015808		750	0.000282868
25	1	7370		751	2114	0.000390997	0.0015808		751	0.000282668
25	2	7370		752	92	1.7016e-05	0.0015808		752	0.000279826
25	1	7370		753	532	9.83967e-05	0.0015808		753	0.00027952
25	1	7370		754	138	2.55239e-05	0.0015808		754	0.000271443
25	1	7370		755	20	3.69912e-06	0.0015808		755	0.000274698
25	1	7370		756	37	6.84338e-06	0.0015808		756	0.000277043
25	3	7370		757	125	2.31195e-05	0.0015808		757	0.000273098
25	1	7370		758	992	0.000183476	0.0015808		758	0.00027475
25	1	7370		759	110	2.03452e-05	0.0015808		759	0.000271084
25	2	7370		760	260	4.80886e-05	0.0015808		760	0.000269011
25	4	7370		761	5229	0.000967136	0.0015808		761	0.000271005
25	1	7370		762	191	3.53266e-05	0.0015808		762	0.000271102
25	1	7370		763	662	0.000122441	0.0015808		763	0.000272818
25	1	7370		764	152	2.81133e-05	0.0015808		764	0.000271258
25	1	7370		765	137	2.5339e-05	0.0015808		765	0.000279681
25	4	7370		766	147	2.71886e-05	0.0015808		766	0.000279225
25	2	7370		767	432	7.99011e-05	0.0015808		767	0.000281568
25	98	7370		768	160	2.9593e-05	0.0015808		768	0.000281106
25	1	7370		769	186	3.44018e-05	0.0015808		769	0.000279304
25	1	7370		770	179	3.31072e-05	0.0015808		770	0.000285551
25	53	7370		771	205	3.7916e-05	0.0015808		771	0.000285666
25	1	7370		772	2520	0.000466089	0.0015808		772	0.00028476
25	4	7370		773	152	2.81133e-05	0.0015808		773	0.000323979
25	10	7370		774	1844	0.000341059	0.0015808		774	0.000323141
25	1	7370		775	1396	0.000258199	0.0015808		775	0.000321022
25	1	7370		776	417	7.71267e-05	0.0015808		776	0.000341587
25	1	7370		777	631	0.000116707	0.0015808		777	0.000341512
25	2	7370		778	655	0.000121146	0.0015808		778	0.000341766
25	2	7370		779	138	2.55239e-05	0.0015808		779	0.00039386
25	36	7370		780	209	3.86558e-05	0.0015808		780	0.00039369
25	1	7370		781	285	5.27125e-05	0.0015808		781	0.000393406
25	2	7370		782	211	3.90257e-05	0.0015808		782	0.000408047
25	1	7370		783	100	1.84956e-05	0.0015808		783	0.000410711
25	1	7370		784	650	0.000120221	0.0015808		784	0.00028621
25	267	7370		785	171	3.16275e-05	0.0015808		785	0.000311565
25	1	7370		786	277	5.12329e-05	0.0015808		786	0.00031143
25	1	7370		787	643	0.000118927	0.0015808		787	0.000311093
25	1	7370		788	1259	0.00023286	0.0015808		788	0.000312309
25	54	7370		789	324	5.99258e-05	0.0015808		789	0.000313413
25	1	7370		790	1350	0.000249691	0.0015808		790	0.000314526
25	1	7370		791	87	1.60912e-05	0.0015808		791	0.000317803
25	3	7370		792	437	8.08258e-05	0.0015808		792	0.000320154
25	1	7370		793	895	0.000165536	0.0015808		793	0.000325419
25	2	7370		794	648	0.000119852	0.0015808		794	0.000325856
25	1	7370		795	13	2.40443e-06	0.0015808		795	0.000326074
25	1	7370		796	573	0.00010598	0.0015808		796	0.000287146
25	1	7370		797	25	4.6239e-06	0.0015808		797	0.000289378
25	28	7370		798	530	9.80268e-05	0.0015808		798	0.000289449
25	2	7370		799	3924	0.000725768	0.0015808		799	0.000289288
25	1	7370		800	24	4.43895e-06	0.0015808		800	0.000291127
25	5	7370		801	10	1.84956e-06	0.0015808		801	0.000294132
25	1	7370		802	759	0.000140382	0.0015808		802	0.000290299
25	1	7370		803	24	4.43895e-06	0.0015808		803	0.000295952
25	2370	7370		804	9	1.66461e-06	0.0015808		804	0.000298869
25	523	7370		805	3075	0.00056874	0.0015808		805	0.000298858
25	3233	7370		806	2013	0.000372317	0.0015808		806	0.000300362
25	1	7370		807	364	6.7324e-05	0.0015808		807	0.00030132
25	11	7370		808	1344	0.000248581	0.0015808		808	0.000301206
25	3	7370		809	1428	0.000264117	0.0015808		809	0.000301283
25	1	7370		810	484	8.95188e-05	0.0015808		810	0.00030146
25	30	7370		811	1979	0.000366028	0.0015808		811	0.000301763
25	1	7370		812	159	2.9408e-05	0.0015808		812	0.000293527
25	57	7370		813	1655	0.000306102	0.0015808		813	0.000293185
25	40	7370		814	641	0.000118557	0.0015808		814	0.000291984
25	4	7370		815	5817	0.00107589	0.0015808		815	0.000296606
25	2	7370		816	861	0.000159247	0.0015808		816	0.000297545
25	24	7370		817	1404	0.000259678	0.0015808		817	0.000297296
25	1	7370		818	111	2.05301e-05	0.0015808		818	0.000296981
25	5	7370		819	277	5.12329e-05	0.0015808		819	0.000296822
25	2	7370		820	3553	0.000657149	0.0015808		820	0.000297188
25	1	7370		821	278	5.14178e-05	0.0015808		821	0.000297593
25	1	7370		822	15	2.77434e-06	0.0015808		822	0.000306994
25	3	7370		823	22168	0.00410011	0.0015808		823	0.000302949
25	1	7370		824	9	1.66461e-06	0.0015808		824	0.000309822
25	1	7370		825	4	7.39825e-07	0.0015808		825	0.000312799
25	1	7370		826	11245	0.00207983	0.0015808		826	0.000310325
25	1	7370		827	57	1.05425e-05	0.0015808		827	0.000310148
25	1	7370		828	271	5.01231e-05	0.0015808		828	0.000316336
25	1	7370		829	28575	0.00528512	0.0015808		829	0.000315141
25	2	7370		830	78	1.44266e-05	0.0015808		830	0.000315174
25	1	7370		831	206	3.8101e-05	0.0015808		831	0.000316359
25	4	7370		832	8436	0.00156029	0.0015808		832	0.000322225
25	4	7370		833	1720	0.000318125	0.0015808		833	0.000322401
25	1	7370		834	183	3.3847e-05	0.0015808		834	0.000370733
25	1	7370		835	13890	0.00256904	0.0015808		835	0.000371077
25	1	7370		836	14	2.58939e-06	0.0015808		836	0.000371537
25	54	7370		837	61	1.12823e-05	0.0015808		837	0.000371348
25	8	7370		838	682	0.00012614	0.0015808		838	0.000372068
25	2	7370		839	677	0.000125215	0.0015808		839	0.000370266
25	1	7370		840	1330	0.000245992	0.0015808		840	0.000371073
25	1	7370		841	2125	0.000393032	0.0015808		841	0.000369236
25	1	7370		842	1326	0.000245252	0.0015808		842	0.000369379
25	3	7370		843	3203	0.000592415	0.0015808		843	0.000368623
25	1	7370		844	522	9.65471e-05	0.0015808		844	0.000367444
25	1	7370		845	372	6.88037e-05	0.0015808		845	0.000367189
25	1	7370		846	72	1.33168e-05	0.0015808		846	0.000370456
26	2	6048		847	1419	0.000262453	0.0015808		847	0.000374985
26	2	6048		848	64	1.18372e-05	0.0015808		848	0.000375767
26	1	6048		849	18	3.32921e-06	0.0015808		849	0.000375529
26	1	6048		850	1444	0.000267077	0.0015808		850	0.000374499
26	1	6048		851	1699	0.00031424	0.0015808		851	0.000375437
26	26	6048		852	21	3.88408e-06	0.0015808		852	0.000376459
26	1	6048		853	3179	0.000587976	0.0015808		853	0.000376012
26	1	6048		854	2125	0.000393032	0.0015808		854	0.000378594
26	1	6048		855	132	2.44142e-05	0.0015808		855	0.000381323
26	1	6048		856	841	0.000155548	0.0015808		856	0.00037808
26	1667	6048		857	560	0.000103575	0.0015808		857	0.000375096
26	31	6048		858	63	1.16522e-05	0.0015808		858	0.000374661
26	1	6048		859	1034	0.000191245	0.0015808		859	0.000372203
26	25	6048		860	207	3.82859e-05	0.0015808		860	0.000371264
26	2	6048		861	425	7.86064e-05	0.0015808		861	0.000372921
26	1	6048		862	732	0.000135388	0.0015808		862	0.000378167
26	2	6048		863	4	7.39825e-07	0.0015808		863	0.00185003
26	3	6048		864	6	1.10974e-06	0.0015808		864	0.00184833
26	1	6048		865	2676	0.000494943	0.0015808		865	0.00184782
26	1401	6048		866	650	0.000120221	0.0015808		866	0.00183797
26	1	6048		867	11	2.03452e-06	0.0015808		867	0.00183641
26	1	6048		868	260	4.80886e-05	0.0015808		868	0.00183384
26	2568	6048		869	73	1.35018e-05	0.0015808		869	0.0018342
26	1	6048		870	386	7.13931e-05	0.0015808		870	0.00184543
26	7	6048		871	400	7.39825e-05	0.0015808		871	0.00183907
26	4	6048		872	5339	0.000987481	0.0015808		872	0.0018463
26	4	6048		873	311	5.75214e-05	0.0015808		873	0.00185013
26	1	6048		874	3905	0.000722254	0.0015808		874	0.00180969
26	8	6048		875	3470	0.000641798	0.0015808		875	0.00181969
26	3	6048		876	45	8.32303e-06	0.0015808		876	0.00182038
26	1	6048		877	320	5.9186e-05	0.0015808		877	0.00179992
26	1	6048		878	4010	0.000741674	0.0015808		878	0.00179992
26	22	6048		879	3	5.54868e-07	0.0015808		879	0.00180562
26	1	6048		880	156	2.88532e-05	0.0015808		880	0.00175331
26	1	6048		881	856	0.000158322	0.0015808		881	0.00175382
26	33	6048		882	3488	0.000645127	0.0015808		882	0.00175479
26	1	6048		883	307	5.67815e-05	0.0015808		883	0.0017396
26	1	6048		884	26493	0.00490004	0.0015808		884	0.00175396
26	1	6048		885	838	0.000154993	0.0015808		885	0.001754
26	1	6048		886	422	7.80515e-05	0.0015808		886	0.0017481
26	1	6048		887	174	3.21824e-05	0.0015808		887	0.00174851
26	7	6048		888	1036	0.000191615	0.0015808		888	0.00174847
26	1	6048		889	275	5.08629e-05	0.0015808		889	0.00174849
26	1	6048		890	765	0.000141491	0.0015808		890	0.00174887
26	1	6048		891	347	6.41798e-05	0.0015808		891	0.00174695
26	1	6048		892	165	3.05178e-05	0.0015808		892	0.00174782
26	1	6048		893	24	4.43895e-06	0.0015808		893	0.00174797
26	10	6048		894	251	4.6424e-05	0.0015808		894	0.00174366
26	1	6048		895	509	9.41427e-05	0.0015808		895	0.00174389
26	1	6048		896	1797	0.000332366	0.0015808		896	0.00174331
26	1	6048		897	3046	0.000563376	0.0015808		897	0.00174541
26	1	6048		898	452	8.36002e-05	0.0015808		898	0.00174293
26	1	6048		899	400	7.39825e-05	0.0015808		899	0.00174605
26	1	6048		900	3362	0.000621823	0.0015808		900	0.00174716
26	1	6048		901	536	9.91365e-05	0.0015808		901	0.0017451
26	1	6048		902	568	0.000105055	0.0015808		902	0.00174421
26	2	6048		903	515	9.52524e-05	0.0015808		903	0.00174434
26	1	6048		904	1434	0.000265227	0.0015808		904	0.00173893
26	1	6048		905	1499	0.000277249	0.0015808		905	0.00173694
26	1	6048		906	1304	0.000241183	0.0015808		906	0.00173697
26	2	6048		907	384	7.10232e-05	0.0015808		907	0.00173559
26	2	6048		908	126	2.33045e-05	0.0015808		908	0.00173967
26	1	6048		909	2	3.69912e-07	0.0015808		909	0.00174121
26	1	6048		910	915	0.000169235	0.0015808		910	0.00174265
26	1	6048		911	1389	0.000256904	0.0015808		911	0.00174389
26	1	6048		912	4844	0.000895928	0.0015808		912	0.00174367
26	2	6048		913	803909	0.148688	0.0015808		913	0.00174361
26	1	6048		914	723	0.000133723	0.0015808		914	0.00174425
26	13	6048		915	364	6.7324e-05	0.0015808		915	0.0017443
26	1	6048		916	436	8.06409e-05	0.0015808		916	0.00173941
26	1	6048		917	10	1.84956e-06	0.0015808		917	0.00173994
26	1	6048		918	3	5.54868e-07	0.0015808		918	0.00174008
26	1	6048		919	308	5.69665e-05	0.0015808		919	0.00174212
26	1	6048		920	6406	0.00118483	0.0015808		920	0.00174365
26	31	6048		921	83	1.53514e-05	0.0015808		921	0.00174299
26	1	6048		922	4223	0.00078107	0.0015808		922	0.00174229
26	1	6048		923	2106	0.000389518	0.0015808		923	0.0017376
26	1	6048		924	88	1.62761e-05	0.0015808		924	0.00173716
26	1	6048		925	5469	0.00101153	0.0015808		925	0.00173015
26	1	6048		926	379	7.00984e-05	0.0015808		926	0.00172441
26	3	6048		927	75	1.38717e-05	0.0015808		927	0.00172513
26	1	6048		928	54	9.98763e-06	0.0015808		928	0.00172469
26	1	6048		929	3388	0.000626631	0.0015808		929	0.00171779
26	1	6048		930	8	1.47965e-06	0.0015808		930	0.00171788
26	1	6048		931	355	6.56594e-05	0.0015808		931	0.00171821
26	1	6048		932	736	0.000136128	0.0015808		932	0.00171707
26	2	6048		933	140	2.58939e-05	0.0015808		933	0.00171071
26	1	6048		934	9565	0.00176911	0.0015808		934	0.00171015
26	5	6048		935	202	3.73611e-05	0.0015808		935	0.00166164
26	3	6048		936	10672	0.00197385	0.0015808		936	0.00166026
26	3	6048		937	238	4.40196e-05	0.0015808		937	0.00166
26	1	6048		938	34	6.28851e-06	0.0015808		938	0.00166073
26	1	6048		939	697	0.000128914	0.0015808		939	0.00165916
26	1	6048		940	884	0.000163501	0.0015808		940	0.00165881
26	1	6048		941	283	5.23426e-05	0.0015808		941	0.0016597
26	1	6048		942	2596	0.000480146	0.0015808		942	0.00165945
26	1	6048		943	1407	0.000260233	0.0015808		943	0.00165948
26	1	6048		944	850	0.000157213	0.0015808		944	0.00166072
26	2	6048		945	650	0.000120221	0.0015808		945	0.00166031
26	3	6048		946	56	1.03575e-05	0.0015808		946	0.00165941
26	1	6048		947	1220	0.000225647	0.0015808		947	0.00165778
26	1	6048		948	64	1.18372e-05	0.0015808		948	0.00165251
26	2	6048		949	1767	0.000326818	0.0015808		949	0.00165312
26	1	6048		950	624	0.000115413	0.0015808		950	0.00165387
26	1	6048		951	320	5.9186e-05	0.0015808		951	0.00164794
26	1	6048		952	1213	0.000224352	0.0015808		952	0.00164767
26	1	6048		953	92	1.7016e-05	0.0015808		953	0.00164695
26	1	6048		954	222	4.10603e-05	0.0015808		954	0.00164627
26	1	6048		955	1041	0.000192539	0.0015808		955	0.00164571
26	1	6048		956	145	2.68186e-05	0.0015808		956	0.00164819
26	1	6048		957	90	1.66461e-05	0.0015808		957	0.00164604
26	1	6048		958	2789	0.000515843	0.0015808		958	0.00164595
26	1	6048		959	901	0.000166645	0.0015808		959	0.0016505
26	1	6048		960	1819	0.000336435	0.0015808		960	0.0016505
26	1	6048		961	888	0.000164241	0.0015808		961	0.00164884
26	1	6048		962	306	5.65966e-05	0.0015808		962	0.00164795
26	1	6048		963	694	0.00012836	0.0015808		963	0.00163915
26	1	6048		964	358	6.62143e-05	0.0015808		964	0.000167195
26	2	6048		965	31	5.73364e-06	0.0015808		965	0.000167239
26	3	6048		966	5	9.24781e-07	0.0015808		966	0.000166816
26	4	6048		967	942	0.000174229	0.0015808		967	0.000166127
26	4	6048		968	85	1.57213e-05	0.0015808		968	0.000168092
26	1	6048		969	1374	0.00025413	0.0015808		969	0.000168091
26	1	6048		970	911	0.000168495	0.0015808		970	0.000167534
26	1	6048		971	26	4.80886e-06	0.0015808		971	0.000156301
26	1	6048		972	15	2.77434e-06	0.0015808		972	0.000156515
26	1	6048		973	2781	0.000514363	0.0015808		973	0.000148822
26	1	6048		974	68	1.2577e-05	0.0015808		974	0.000145152
26	1	6048		975	80	1.47965e-05	0.0015808		975	0.000145105
26	1	6048		976	333	6.15904e-05	0.0015808		976	0.000135346
26	1	6048		977	438	8.10108e-05	0.0015808		977	0.000134923
26	1	6048		978	81	1.49814e-05	0.0015808		978	0.000134914
26	1	6048		979	243	4.49443e-05	0.0015808		979	0.000134921
26	1	6048		980	52	9.61772e-06	0.0015808		980	0.000129176
26	1	6048		981	332	6.14054e-05	0.0015808		981	0.000129187
26	2	6048		982	236	4.36497e-05	0.0015808		982	0.000128587
26	1	6048		983	12	2.21947e-06	0.0015808		983	0.00012807
26	1	6048		984	2	3.69912e-07	0.0015808		984	0.000128623
26	1	6048		985	5	9.24781e-07	0.0015808		985	0.000111203
26	1	6048		986	85	1.57213e-05	0.0015808		986	0.000111267
26	1	6048		987	277	5.12329e-05	0.0015808		987	9.18135e-05
26	1	6048		988	575	0.00010635	0.0015808		988	9.15608e-05
26	1	6048		989	178	3.29222e-05	0.0015808		989	9.19765e-05
26	2	6048		990	85	1.57213e-05	0.0015808		990	9.11378e-05
26	1	6048		991	1249	0.00023101	0.0015808		991	8.96691e-05
26	1	6048		992	210	3.88408e-05	0.0015808		992	8.9964e-05
26	6	6048		993	181	3.34771e-05	0.0015808		993	8.8411e-05
26	1	6048		994	702	0.000129839	0.0015808		994	8.72409e-05
26	1	6048		995	29	5.36373e-06	0.0015808		995	8.86053e-05
26	1	6048		996	15	2.77434e-06	0.0015808		996	8.75596e-05
26	1	6048		997	907	0.000167755	0.0015808		997	8.90302e-05
26	1	6048		998	168	3.10726e-05	0.0015808		998	0.00027197
26	1	6048		999	786	0.000145376	0.0015808		999	0.000272085
26	1	6048		1000	808	0.000149445	0.0015808		1000	0.000268992
26	1	6048		1001	129	2.38593e-05	0.0015808		1001	0.000268265
26	1	6048		1002	386	7.13931e-05	0.0015808		1002	0.000268018
26	6	6048		1003	173	3.19974e-05	0.0015808		1003	0.000265867
26	1	6048		1004	146	2.70036e-05	0.0015808		1004	0.000266876
26	1	6048		1005	1128	0.000208631	0.0015808		1005	0.000267163
27	1	5235		1006	2853	0.00052768	0.0015808		1006	0.000265535
27	1	5235		1007	131	2.42293e-05	0.0015808		1007	0.000270906
27	1	5235		1008	336	6.21453e-05	0.0015808		1008	0.0002711
27	1	5235		1009	2610	0.000482736	0.0015808		1009	0.000693483
27	1	5235		1010	3	5.54868e-07	0.0015808		1010	0.000709523
27	1	5235		1011	6	1.10974e-06	0.0015808		1011	0.000706511
27	1	5235		1012	901	0.000166645	0.0015808		1012	0.00070544
27	1035	5235		1013	38	7.02833e-06	0.0015808		1013	0.00071626
27	12	5235		1014	113	2.09e-05	0.0015808		1014	0.000715623
27	1	5235		1015	747	0.000138162	0.0015808		1015	0.000715339
27	42	5235		1016	133	2.45992e-05	0.0015808		1016	0.000716605
27	2	5235		1017	60	1.10974e-05	0.0015808		1017	0.000717597
27	1	5235		1018	1083	0.000200308	0.0015808		1018	0.000717643
27	1	5235		1019	2	3.69912e-07	0.0015808		1019	0.000720201
27	5	5235		1020	4	7.39825e-07	0.0015808		1020	0.000717985
27	1	5235		1021	272	5.03081e-05	0.0015808		1021	0.000717006
27	2	5235		1022	200	3.69912e-05	0.0015808		1022	0.000718359
27	2658	5235		1023	22	4.06904e-06	0.0015808		1023	0.000718919
27	1	5235		1024	102	1.88655e-05	0.0015808		1024	0.00071414
27	1	5235		1025	62	1.14673e-05	0.0015808		1025	0.000715522
27	30	5235		1026	140	2.58939e-05	0.0015808		1026	0.000718449
27	2	5235		1027	148	2.73735e-05	0.0015808		1027	0.000726188
27	1	5235		1028	70	1.29469e-05	0.0015808		1028	0.00072612
27	1	5235		1029	58	1.07275e-05	0.0015808		1029	0.000726404
27	7	5235		1030	251	4.6424e-05	0.0015808		1030	0.00072684
27	1	5235		1031	14	2.58939e-06	0.0015808		1031	0.000727358
27	1	5235		1032	27	4.99382e-06	0.0015808		1032	0.000726807
27	8	5235		1033	454	8.39701e-05	0.0015808		1033	0.000726396
27	27	5235		1034	442	8.17506e-05	0.0015808		1034	0.000726558
27	1	5235		1035	52	9.61772e-06	0.0015808		1035	0.000731015
27	4	5235		1036	237	4.38346e-05	0.0015808		1036	0.000731251
27	1	5235		1037	49	9.06285e-06	0.0015808		1037	0.000741991
27	1	5235		1038	100	1.84956e-05	0.0015808		1038	0.000742392
27	4	5235		1039	261	4.82736e-05	0.0015808		1039	0.000741402
27	1	5235		1040	239	4.42045e-05	0.0015808		1040	0.0007427
27	1	5235		1041	82	1.51664e-05	0.0015808		1041	0.000746859
27	2	5235		1042	444	8.21205e-05	0.0015808		1042	0.000744608
27	1	5235		1043	1748	0.000323303	0.0015808		1043	0.00074952
27	1	5235		1044	768	0.000142046	0.0015808		1044	0.000749897
27	3	5235		1045	1595	0.000295005	0.0015808		1045	0.000748765
27	1	5235		1046	79	1.46115e-05	0.0015808		1046	0.000748954
27	1	5235		1047	859	0.000158877	0.0015808		1047	0.000749249
27	1	5235		1048	101119	0.0187026	0.0015808		1048	0.000753578
27	1	5235		1049	127	2.34894e-05	0.0015808		1049	0.000755581
27	1	5235		1050	78	1.44266e-05	0.0015808		1050	0.000754303
27	1	5235		1051	227	4.1985e-05	0.0015808		1051	0.000762529
27	1	5235		1052	185	3.42169e-05	0.0015808		1052	0.000772886
27	3	5235		1053	38	7.02833e-06	0.0015808		1053	0.000774095
27	1	5235		1054	643	0.000118927	0.0015808		1054	0.00077604
27	2	5235		1055	379	7.00984e-05	0.0015808		1055	0.000775954
27	1	5235		1056	152	2.81133e-05	0.0015808		1056	0.000775624
27	1	5235		1057	3078	0.000569295	0.0015808		1057	0.00077124
27	1	5235		1058	196	3.62514e-05	0.0015808		1058	0.000773602
27	1	5235		1059	233442	0.0431765	0.0015808		1059	0.000773406
27	2	5235		1060	9660	0.00178668	0.0015808		1060	0.000769035
27	2	5235		1061	174	3.21824e-05	0.0015808		1061	0.00077156
27	2	5235		1062	303	5.60417e-05	0.0015808		1062	0.00077185
27	3	5235		1063	6215	0.0011495	0.0015808		1063	0.000772639
27	1	5235		1064	346	6.39948e-05	0.0015808		1064	0.000773397
27	1	5235		1065	203	3.75461e-05	0.0015808		1065	0.000773505
27	3	5235		1066	722	0.000133538	0.0015808		1066	0.000772516
27	1	5235		1067	547	0.000101171	0.0015808		1067	0.000772804
27	5	5235		1068	967	0.000178853	0.0015808		1068	0.000772729
27	1	5235		1069	1482	0.000274105	0.0015808		1069	0.000771117
27	1	5235		1070	164	3.03328e-05	0.0015808		1070	0.000771282
27	1	5235		1071	376	6.95435e-05	0.0015808		1071	0.000772811
27	1	5235		1072	765	0.000141491	0.0015808		1072	0.000775446
27	1265	5235		1073	321	5.93709e-05	0.0015808		1073	0.000775961
27	1	5235		1074	171	3.16275e-05	0.0015808		1074	0.000776345
27	1	5235		1075	823	0.000152219	0.0015808		1075	0.000780043
27	2	5235		1076	1678	0.000310356	0.0015808		1076	0.000784526
27	1	5235		1077	4559	0.000843215	0.0015808		1077	0.00078513
27	3	5235		1078	401	7.41674e-05	0.0015808		1078	0.000785027
27	1	5235		1079	236	4.36497e-05	0.0015808		1079	0.000785242
27	1	5235		1080	481	8.89639e-05	0.0015808		1080	0.0007853
27	2	5235		1081	335	6.19603e-05	0.0015808		1081	0.000785417
27	1	5235		1082	31	5.73364e-06	0.0015808		1082	0.000786533
27	1	5235		1083	12	2.21947e-06	0.0015808		1083	0.000786571
27	1	5235		1084	100	1.84956e-05	0.0015808		1084	0.000785954
27	1	5235		1085	2436	0.000450553	0.0015808		1085	0.000786555
27	1	5235		1086	134	2.47841e-05	0.0015808		1086	0.000786551
27	4	5235		1087	5950	0.00110049	0.0015808		1087	0.000786725
27	1	5235		1088	496	9.17382e-05	0.0015808		1088	0.000786923
27	5	5235		1089	34	6.28851e-06	0.0015808		1089	0.00078802
27	18	5235		1090	887	0.000164056	0.0015808		1090	0.000788036
27	1	5235		1091	2356	0.000435757	0.0015808		1091	0.00079177
27	1	5235		1092	20	3.69912e-06	0.0015808		1092	0.00079465
27	1	5235		1093	2892	0.000534893	0.0015808		1093	0.000794173
27	1	5235		1094	387	7.1578e-05	0.0015808		1094	0.000791277
27	1	5235		1095	84	1.55363e-05	0.0015808		1095	0.000790327
27	3	5235		1096	132	2.44142e-05	0.0015808		1096	0.000789102
27	1	5235		1097	176	3.25523e-05	0.0015808		1097	0.000790235
27	1	5235		1098	3271	0.000604992	0.0015808		1098	0.000795859
27	1	5235		1099	1262	0.000233415	0.0015808		1099	0.000611969
27	1	5235		1100	88	1.62761e-05	0.0015808		1100	0.00062096
27	1	5235		1101	5300	0.000980268	0.0015808		1101	0.00062102
27	1	5235		1102	5785	0.00106997	0.0015808		1102	0.000620698
27	1	5235		1103	1046	0.000193464	0.0015808		1103	0.000620458
27	2	5235		1104	1235	0.000228421	0.0015808		1104	0.000635482
28	12	5297		1105	99	1.83107e-05	0.0015808		1105	0.000635106
28	1	5297		1106	948	0.000175338	0.0015808		1106	0.000636331
28	1	5297		1107	459	8.48949e-05	0.0015808		1107	0.000640007
28	1	5297		1108	1421	0.000262823	0.0015808		1108	0.000634982
28	1	5297		1109	229	4.2355e-05	0.0015808		1109	0.000634773
28	1	5297		1110	223	4.12452e-05	0.0015808		1110	0.000207404
28	1	5297		1111	1382	0.000255609	0.0015808		1111	0.000190234
28	1	5297		1112	164	3.03328e-05	0.0015808		1112	0.000190512
28	5	5297		1113	1332	0.000246362	0.0015808		1113	0.000217149
28	2	5297		1114	452	8.36002e-05	0.0015808		1114	0.00020584
28	2	5297		1115	172	3.18125e-05	0.0015808		1115	0.000206006
28	1	5297		1116	207	3.82859e-05	0.0015808		1116	0.000205891
28	1	5297		1117	290	5.36373e-05	0.0015808		1117	0.000205222
28	1	5297		1118	19	3.51417e-06	0.0015808		1118	0.000206142
28	1	5297		1119	203	3.75461e-05	0.0015808		1119	0.000205014
28	1	5297		1120	92	1.7016e-05	0.0015808		1120	0.000212216
28	1	5297		1121	839	0.000155178	0.0015808		1121	0.000213498
28	1	5297		1122	1711	0.00031646	0.0015808		1122	0.000214282
28	1	5297		1123	481	8.89639e-05	0.0015808		1123	0.000213159
28	1	5297		1124	232	4.29098e-05	0.0015808		1124	0.000214514
28	1	5297		1125	2121	0.000392292	0.0015808		1125	0.000214767
28	1	5297		1126	2510	0.00046424	0.0015808		1126	0.00021334
28	1	5297		1127	470	8.69294e-05	0.0015808		1127	0.000213659
28	2	5297		1128	92	1.7016e-05	0.0015808		1128	0.000207423
28	1	5297		1129	187	3.45868e-05	0.0015808		1129	0.000208654
28	1	5297		1130	90	1.66461e-05	0.0015808		1130	0.000213807
28	1	5297		1131	315	5.82612e-05	0.0015808		1131	0.000220874
28	1	5297		1132	623	0.000115228	0.0015808		1132	0.000220642
28	1	5297		1133	48	8.8779e-06	0.0015808		1133	0.000221207
28	1	5297		1134	117	2.16399e-05	0.0015808		1134	0.000221715
28	1	5297		1135	770	0.000142416	0.0015808		1135	0.000225392
28	215	5297		1136	50	9.24781e-06	0.0015808		1136	0.00022834
28	3	5297		1137	332	6.14054e-05	0.0015808		1137	0.000228238
28	2	5297		1138	157	2.90381e-05	0.0015808		1138	0.000218726
28	1	5297		1139	699	0.000129284	0.0015808		1139	0.000219015
28	1	5297		1140	270	4.99382e-05	0.0015808		1140	0.000236026
28	1	5297		1141	2278	0.00042133	0.0015808		1141	0.00034949
28	1	5297		1142	1655	0.000306102	0.0015808		1142	0.000348311
28	1	5297		1143	183	3.3847e-05	0.0015808		1143	0.000348532
28	1	5297		1144	167	3.08877e-05	0.0015808		1144	0.000346425
28	2	5297		1145	249	4.60541e-05	0.0015808		1145	0.000348316
28	1	5297		1146	926	0.000171269	0.0015808		1146	0.000348329
28	1	5297		1147	698	0.000129099	0.0015808		1147	0.000351376
28	1	5297		1148	3930	0.000726878	0.0015808		1148	0.000351554
28	1	5297		1149	701	0.000129654	0.0015808		1149	0.000345668
28	1	5297		1150	5037	0.000931624	0.0015808		1150	0.000343517
28	1	5297		1151	111	2.05301e-05	0.0015808		1151	0.000344899
28	1	5297		1152	51	9.43276e-06	0.0015808		1152	0.000335715
28	1	5297		1153	54	9.98763e-06	0.0015808		1153	0.000325455
28	1	5297		1154	8242	0.00152441	0.0015808		1154	0.000325627
28	1	5297		1155	438	8.10108e-05	0.0015808		1155	0.000326239
28	1	5297		1156	1048	0.000193834	0.0015808		1156	0.000326557
28	1	5297		1157	2159	0.00039932	0.0015808		1157	0.000325202
28	1	5297		1158	334	6.17754e-05	0.0015808		1158	0.000325296
28	4	5297		1159	82	1.51664e-05	0.0015808		1159	0.000322994
28	1	5297		1160	66	1.22071e-05	0.0015808		1160	0.000327623
28	5	5297		1161	284	5.25275e-05	0.0015808		1161	0.000328261
28	53	5297		1162	326	6.02957e-05	0.0015808		1162	0.00032731
28	1	5297		1163	14849	0.00274641	0.0015808		1163	0.000328955
28	1	5297		1164	39	7.21329e-06	0.0015808		1164	0.000327816
28	1	5297		1165	437	8.08258e-05	0.0015808		1165	0.000327085
28	1	5297		1166	140	2.58939e-05	0.0015808		1166	0.000327305
28	1	5297		1167	357	6.60293e-05	0.0015808		1167	0.000327109
28	1	5297		1168	1049	0.000194019	0.0015808		1168	0.00034264
28	1	5297		1169	351	6.49196e-05	0.0015808		1169	0.000343061
28	1	5297		1170	5415	0.00100154	0.0015808		1170	0.000342998
28	17	5297		1171	864	0.000159802	0.0015808		1171	0.000345324
28	1	5297		1172	804	0.000148705	0.0015808		1172	0.000345179
28	1	5297		1173	152	2.81133e-05	0.0015808		1173	0.000344432
28	4	5297		1174	1061	0.000196238	0.0015808		1174	0.000343746
28	1	5297		1175	309	5.71514e-05	0.0015808		1175	0.000344822
28	34	5297		1176	44	8.13807e-06	0.0015808		1176	0.000342312
28	1	5297		1177	1852	0.000342539	0.0015808		1177	0.000338375
28	1	5297		1178	1154	0.000213439	0.0015808		1178	0.000337909
28	7	5297		1179	1073	0.000198458	0.0015808		1179	0.000338754
28	1	5297		1180	3050	0.000564116	0.0015808		1180	0.000343491
28	1	5297		1181	4340	0.00080271	0.0015808		1181	0.000349895
28	1	5297		1182	208	3.84709e-05	0.0015808		1182	0.000349346
28	5	5297		1183	340	6.28851e-05	0.0015808		1183	0.00034823
28	15	5297		1184	289	5.34523e-05	0.0015808		1184	0.000348446
28	1	5297		1185	2108	0.000389888	0.0015808		1185	0.000348626
28	109	5297		1186	4046	0.000748333	0.0015808		1186	0.000350041
28	2	5297		1187	78	1.44266e-05	0.0015808		1187	0.000352188
28	1	5297		1188	756	0.000139827	0.0015808		1188	0.00035307
28	1	5297		1189	654	0.000120961	0.0015808		1189	0.000353129
28	1	5297		1190	9323	0.00172435	0.0015808		1190	0.00035225
28	1	5297		1191	62847	0.0116239	0.0015808		1191	0.000351776
28	1	5297		1192	1712	0.000316645	0.0015808		1192	0.000347637
28	1	5297		1193	141	2.60788e-05	0.0015808		1193	0.00034537
28	1	5297		1194	1741	0.000322009	0.0015808		1194	0.000345786
28	1	5297		1195	1420	0.000262638	0.0015808		1195	0.000347513
28	1	5297		1196	91	1.6831e-05	0.0015808		1196	0.000347564
28	1	5297		1197	1796	0.000332181	0.0015808		1197	0.00034626
28	2	5297		1198	273	5.0493e-05	0.0015808		1198	0.000345315
28	1	5297		1199	57	1.05425e-05	0.0015808		1199	0.000339241
28	1	5297		1200	87	1.60912e-05	0.0015808		1200	0.000338265
28	1	5297		1201	843	0.000155918	0.0015808		1201	0.000331233
28	1	5297		1202	285	5.27125e-05	0.0015808		1202	0.000331313
28	1	5297		1203	182	3.3662e-05	0.0015808		1203	0.000331376
28	1	5297		1204	1140	0.00021085	0.0015808		1204	0.000332313
28	1	5297		1205	1569	0.000290196	0.0015808		1205	0.000319507
28	1	5297		1206	273	5.0493e-05	0.0015808		1206	0.00031872
28	1	5297		1207	208	3.84709e-05	0.0015808		1207	0.000316837
28	1	5297		1208	510	9.43276e-05	0.0015808		1208	0.000312928
28	1	5297		1209	164	3.03328e-05	0.0015808		1209	0.000312356
28	1	5297		1210	2757	0.000509924	0.0015808		1210	0.000312864
28	2	5297		1211	571	0.00010561	0.0015808		1211	0.000313559
28	1	5297		1212	863	0.000159617	0.0015808		1212	0.000315713
28	1	5297		1213	1062	0.000196423	0.0015808		1213	0.000334071
28	1	5297		1214	710	0.000131319	0.0015808		1214	0.000312029
28	1	5297		1215	53	9.80268e-06	0.0015808		1215	0.000314874
28	9	5297		1216	292	5.40072e-05	0.0015808		1216	0.00031429
28	1	5297		1217	100	1.84956e-05	0.0015808		1217	0.000410636
28	1	5297		1218	8771	0.00162225	0.0015808		1218	0.000412747
28	2	5297		1219	249	4.60541e-05	0.0015808		1219	0.000414802
28	2	5297		1220	169	3.12576e-05	0.0015808		1220	0.000416095
28	545	5297		1221	1362	0.00025191	0.0015808		1221	0.000406415
28	2	5297		1222	760	0.000140567	0.0015808		1222	0.000404842
28	20	5297		1223	1303	0.000240998	0.0015808		1223	0.000403637
28	1	5297		1224	106	1.96054e-05	0.0015808		1224	0.000418239
28	858	5297		1225	820	0.000151664	0.0015808		1225	0.000416474
28	2	5297		1226	750	0.000138717	0.0015808		1226	0.000416137
28	13	5297		1227	360	6.65842e-05	0.0015808		1227	0.000416201
28	1	5297		1228	216	3.99505e-05	0.0015808		1228	0.000413099
28	1	5297		1229	553	0.000102281	0.0015808		1229	0.000411467
28	18	5297		1230	2774	0.000513068	0.0015808		1230	0.000410861
28	1	5297		1231	3587	0.000663438	0.0015808		1231	0.000422316
28	2569	5297		1232	15	2.77434e-06	0.0015808		1232	0.000415544
28	8	5297		1233	14	2.58939e-06	0.0015808		1233	0.000415465
28	2	5297		1234	166	3.07027e-05	0.0015808		1234	0.00041751
28	1	5297		1235	215	3.97656e-05	0.0015808		1235	0.000417369
28	1	5297		1236	1543	0.000285387	0.0015808		1236	0.000413515
28	1	5297		1237	1222	0.000226016	0.0015808		1237	0.000406116
28	1	5297		1238	814	0.000150554	0.0015808		1238	0.000427154
28	1	5297		1239	189	3.49567e-05	0.0015808		1239	0.000425841
28	11	5297		1240	219	4.05054e-05	0.0015808		1240	0.000424859
28	1	5297		1241	11	2.03452e-06	0.0015808		1241	0.000409308
28	1	5297		1242	18	3.32921e-06	0.0015808		1242	0.000301122
28	2	5297		1243	417	7.71267e-05	0.0015808		1243	0.000298082
28	1	5297		1244	410	7.5832e-05	0.0015808		1244	0.000298069
28	1	5297		1245	1110	0.000205301	0.0015808		1245	0.00029489
28	1	5297		1246	277	5.12329e-05	0.0015808		1246	0.000292586
28	1	5297		1247	214	3.95806e-05	0.0015808		1247	0.000292868
28	1	5297		1248	182	3.3662e-05	0.0015808		1248	0.00029038
28	1	5297		1249	613	0.000113378	0.0015808		1249	0.000291076
28	1	5297		1250	168	3.10726e-05	0.0015808		1250	0.000295652
28	2	5297		1251	1197	0.000221393	0.0015808		1251	0.000295747
28	1	5297		1252	155	2.86682e-05	0.0015808		1252	0.000301658
28	1	5297		1253	85	1.57213e-05	0.0015808		1253	0.00030416
28	54	5297		1254	566	0.000104685	0.0015808		1254	0.000306238
28	27	5297		1255	1249	0.00023101	0.0015808		1255	0.000305059
28	1	5297		1256	8	1.47965e-06	0.0015808		1256	0.000305215
28	1	5297		1257	20	3.69912e-06	0.0015808		1257	0.000307502
28	1	5297		1258	24	4.43895e-06	0.0015808		1258	0.000308851
28	1	5297		1259	22	4.06904e-06	0.0015808		1259	0.000309249
28	1	5297		1260	359	6.63993e-05	0.0015808		1260	0.000309447
28	1	5297		1261	446	8.24904e-05	0.0015808		1261	0.000304879
28	1	5297		1262	1460	0.000270036	0.0015808		1262	0.000306189
28	3	5297		1263	10351	0.00191448	0.0015808		1263	0.000306203
28	54	5297		1264	2812	0.000520097	0.0015808		1264	0.000313071
28	6	5297		1265	1593	0.000294635	0.0015808		1265	0.000312254
28	6	5297		1266	118	2.18248e-05	0.0015808		1266	0.000312285
28	1	5297		1267	52752	0.00975681	0.0015808		1267	0.000312188
28	1	5297		1268	1510	0.000279284	0.0015808		1268	0.000312508
28	2	5297		1269	2171	0.00040154	0.0015808		1269	0.000297038
28	1	5297		1270	1057	0.000195499	0.0015808		1270	0.000297311
28	1	5297		1271	129	2.38593e-05	0.0015808		1271	0.000303262
28	1	5297		1272	5	9.24781e-07	0.0015808		1272	0.000302733
28	1	5297		1273	146	2.70036e-05	0.0015808		1273	0.000302079
28	1	5297		1274	8126	0.00150295	0.0015808		1274	0.000300321
28	1	5297		1275	97	1.79407e-05	0.0015808		1275	0.000300695
28	3	5297		1276	125	2.31195e-05	0.0015808		1276	0.00030216
28	3	5297		1277	79	1.46115e-05	0.0015808		1277	0.000305174
28	2	5297		1278	158	2.92231e-05	0.0015808		1278	0.000304808
28	1	5297		1279	263	4.86435e-05	0.0015808		1279	0.000305989
28	1	5297		1280	742	0.000137237	0.0015808		1280	0.000306061
28	1	5297		1281	9305	0.00172102	0.0015808		1281	0.000301056
28	1	5297		1282	642	0.000118742	0.0015808		1282	0.000294972
28	1	5297		1283	165	3.05178e-05	0.0015808		1283	0.000295573
28	1	5297		1284	1457	0.000269481	0.0015808		1284	0.000295668
28	1	5297		1285	212	3.92107e-05	0.0015808		1285	0.00029615
28	1	5297		1286	3	5.54868e-07	0.0015808		1286	0.000296102
28	1	5297		1287	6	1.10974e-06	0.0015808		1287	0.000293379
28	1	5297		1288	11566	0.0021392	0.0015808		1288	0.000291189
28	1	5297		1289	39	7.21329e-06	0.0015808		1289	0.000289847
28	1	5297		1290	118	2.18248e-05	0.0015808		1290	0.000290176
28	1	5297		1291	831	0.000153699	0.0015808		1291	0.00029001
28	1	5297		1292	3769	0.0006971	0.0015808		1292	0.000298981
28	1	5297		1293	52	9.61772e-06	0.0015808		1293	0.000299931
28	1	5297		1294	134	2.47841e-05	0.0015808		1294	0.000302109
28	1	5297		1295	5	9.24781e-07	0.0015808		1295	0.000301497
28	1	5297		1296	162	2.99629e-05	0.0015808		1296	0.000307417
28	1	5297		1297	245	4.53143e-05	0.0015808		1297	0.000316418
28	1	5297		1298	437	8.08258e-05	0.0015808		1298	0.000328616
28	1	5297		1299	653	0.000120776	0.0015808		1299	0.000328995
28	1	5297		1300	2556	0.000472748	0.0015808		1300	0.00032913
28	1	5297		1301	139	2.57089e-05	0.0015808		1301	0.000328951
28	35	5297		1302	4071	0.000752956	0.0015808		1302	0.000326909
28	1	5297		1303	1651	0.000305363	0.0015808		1303	0.000327211
28	1	5297		1304	1317	0.000243587	0.0015808		1304	0.000327634
28	1	5297		1305	496	9.17382e-05	0.0015808		1305	0.000326812
28	1	5297		1306	1654	0.000305917	0.0015808		1306	0.000324567
28	1	5297		1307	1522	0.000281503	0.0015808		1307	0.000324891
28	1	5297		1308	945	0.000174784	0.0015808		1308	0.000329583
28	368	5297		1309	727	0.000134463	0.0015808		1309	0.0003297
28	1	5297		1310	272	5.03081e-05	0.0015808		1310	0.000329958
28	1	5297		1311	263	4.86435e-05	0.0015808		1311	0.000330409
28	1	5297		1312	1286	0.000237854	0.0015808		1312	0.000329863
28	1	5297		1313	871	0.000161097	0.0015808		1313	0.000327817
28	1	5297		1314	4812	0.000890009	0.0015808		1314	0.000308904
28	1	5297		1315	264	4.88284e-05	0.0015808		1315	0.000304104
28	2	5297		1316	70	1.29469e-05	0.0015808		1316	0.000301407
28	1	5297		1317	239	4.42045e-05	0.0015808		1317	0.000301596
28	1	5297		1318	275	5.08629e-05	0.0015808		1318	0.000205717
29	1	4230		1319	323	5.97408e-05	0.0015808		1319	0.000203096
29	1	4230		1320	398	7.36125e-05	0.0015808		1320	0.000199401
29	1	4230		1321	3419	0.000632365	0.0015808		1321	0.000198956
29	1	4230		1322	1073	0.000198458	0.0015808		1322	0.00020026
29	1	4230		1323	403	7.45373e-05	0.0015808		1323	0.000200254
29	1	4230		1324	343	6.344e-05	0.0015808		1324	0.000200208
29	4	4230		1325	310	5.73364e-05	0.0015808		1325	0.000186168
29	1	4230		1326	1620	0.000299629	0.0015808		1326	0.000193861
29	1403	4230		1327	2396	0.000443155	0.0015808		1327	0.000197559
29	1	4230		1328	160	2.9593e-05	0.0015808		1328	0.000198084
29	12	4230		1329	861	0.000159247	0.0015808		1329	0.000203034
29	1	4230		1330	592	0.000109494	0.0015808		1330	0.00020953
29	27	4230		1331	41	7.5832e-06	0.0015808		1331	0.000210009
29	6	4230		1332	265	4.90134e-05	0.0015808		1332	0.000192975
29	1	4230		1333	343	6.344e-05	0.0015808		1333	0.000191816
29	1	4230		1334	66	1.22071e-05	0.0015808		1334	0.000192338
29	3	4230		1335	429	7.93462e-05	0.0015808		1335	0.000207171
29	2	4230		1336	189	3.49567e-05	0.0015808		1336	0.0002079
29	1706	4230		1337	56	1.03575e-05	0.0015808		1337	0.000223606
29	1	4230		1338	26	4.80886e-06	0.0015808		1338	0.000223866
29	1	4230		1339	81	1.49814e-05	0.0015808		1339	0.00020321
29	4	4230		1340	369	6.82488e-05	0.0015808		1340	0.000204336
29	21	4230		1341	128	2.36744e-05	0.0015808		1341	0.000205547
29	2	4230		1342	4910	0.000908135	0.0015808		1342	0.000211949
29	2	4230		1343	537	9.93215e-05	0.0015808		1343	0.000205656
29	1	4230		1344	1606	0.00029704	0.0015808		1344	0.00020607
29	3	4230		1345	76	1.40567e-05	0.0015808		1345	0.000207524
29	2	4230		1346	4343	0.000803265	0.0015808		1346	0.00020814
29	1	4230		1347	5192	0.000960292	0.0015808		1347	0.000210293
29	1	4230		1348	6875	0.00127157	0.0015808		1348	0.000209954
29	4	4230		1349	389	7.19479e-05	0.0015808		1349	0.000210421
29	1	4230		1350	687	0.000127065	0.0015808		1350	0.000210989
29	1	4230		1351	70	1.29469e-05	0.0015808		1351	0.000208848
29	1	4230		1352	82	1.51664e-05	0.0015808		1352	0.000208711
29	1	4230		1353	320	5.9186e-05	0.0015808		1353	0.000206841
29	1	4230		1354	316	5.84461e-05	0.0015808		1354	0.000233024
29	1	4230		1355	117	2.16399e-05	0.0015808		1355	0.000233971
29	26	4230		1356	23	4.25399e-06	0.0015808		1356	0.000233277
29	1	4230		1357	185	3.42169e-05	0.0015808		1357	0.000231558
29	1	4230		1358	2582	0.000477557	0.0015808		1358	0.000232616
29	9	4230		1359	88	1.62761e-05	0.0015808		1359	0.000231014
29	33	4230		1360	163	3.01479e-05	0.0015808		1360	0.000229715
29	1	4230		1361	605	0.000111898	0.0015808		1361	0.000229999
29	1	4230		1362	148	2.73735e-05	0.0015808		1362	0.000229992
29	1	4230		1363	343	6.344e-05	0.0015808		1363	0.000228023
29	1	4230		1364	23	4.25399e-06	0.0015808		1364	0.00022704
29	1	4230		1365	191	3.53266e-05	0.0015808		1365	0.000220195
29	1	4230		1366	120	2.21947e-05	0.0015808		1366	0.000220713
29	1	4230		1367	221	4.08753e-05	0.0015808		1367	0.000221524
29	1	4230		1368	395	7.30577e-05	0.0015808		1368	0.000222621
29	1	4230		1369	79	1.46115e-05	0.0015808		1369	0.000227564
29	1	4230		1370	153	2.82983e-05	0.0015808		1370	0.00025315
29	1	4230		1371	814	0.000150554	0.0015808		1371	0.000252791
29	1	4230		1372	841	0.000155548	0.0015808		1372	0.000246814
29	1	4230		1373	2	3.69912e-07	0.0015808		1373	0.000245761
29	1	4230		1374	121	2.23797e-05	0.0015808		1374	0.00024518
29	12	4230		1375	459	8.48949e-05	0.0015808		1375	0.000244638
29	2	4230		1376	4298	0.000794942	0.0015808		1376	0.000261436
29	1	4230		1377	2144	0.000396546	0.0015808		1377	0.000271499
29	1	4230		1378	366	6.7694e-05	0.0015808		1378	0.000267781
29	1	4230		1379	2861	0.00052916	0.0015808		1379	0.000268399
29	1	4230		1380	3810	0.000704683	0.0015808		1380	0.000268706
29	1	4230		1381	1004	0.000185696	0.0015808		1381	0.000268505
29	1	4230		1382	3	5.54868e-07	0.0015808		1382	0.000269073
29	5	4230		1383	9	1.66461e-06	0.0015808		1383	0.000268761
29	1	4230		1384	450	8.32303e-05	0.0015808		1384	0.000268596
29	1	4230		1385	9557	0.00176763	0.0015808		1385	0.000269098
29	1	4230		1386	610	0.000112823	0.0015808		1386	0.000268743
29	1	4230		1387	8580	0.00158692	0.0015808		1387	0.000278839
29	1	4230		1388	148	2.73735e-05	0.0015808		1388	0.000280529
29	14	4230		1389	286	5.28975e-05	0.0015808		1389	0.000285299
29	1	4230		1390	654	0.000120961	0.0015808		1390	0.000287678
29	1	4230		1391	779	0.000144081	0.0015808		1391	0.000296992
29	1	4230		1392	4327	0.000800305	0.0015808		1392	0.000297505
29	1	4230		1393	333	6.15904e-05	0.0015808		1393	0.000288623
29	1	4230		1394	278	5.14178e-05	0.0015808		1394	0.000292472
29	1	4230		1395	928	0.000171639	0.0015808		1395	0.000289978
29	1	4230		1396	341	6.307e-05	0.0015808		1396	0.000289921
29	11	4230		1397	1338	0.000247471	0.0015808		1397	0.000282342
29	1	4230		1398	60	1.10974e-05	0.0015808		1398	0.000273021
29	1	4230		1399	692	0.00012799	0.0015808		1399	0.000263246
29	1	4230		1400	963	0.000178113	0.0015808		1400	0.000263698
29	1	4230		1401	1387	0.000256534	0.0015808		1401	0.000262934
29	1	4230		1402	64	1.18372e-05	0.0015808		1402	0.000265011
29	1	4230		1403	3050	0.000564116	0.0015808		1403	0.000265335
29	1	4230		1404	15949	0.00294987	0.0015808		1404	0.000267489
29	1	4230		1405	1834	0.00033921	0.0015808		1405	0.000267514
29	2	4230		1406	117	2.16399e-05	0.0015808		1406	0.000268556
29	1	4230		1407	715	0.000132244	0.0015808		1407	0.000279548
29	1	4230		1408	2100	0.000388408	0.0015808		1408	0.000282565
29	1	4230		1409	70	1.29469e-05	0.0015808		1409	0.000278125
29	2	4230		1410	18	3.32921e-06	0.0015808		1410	0.000278027
29	1	4230		1411	427	7.89763e-05	0.0015808		1411	0.000280835
29	1	4230		1412	259	4.79036e-05	0.0015808		1412	0.000280943
29	1	4230		1413	211	3.90257e-05	0.0015808		1413	0.000284439
29	2	4230		1414	334	6.17754e-05	0.0015808		1414	0.000286327
29	1	4230		1415	1074	0.000198643	0.0015808		1415	0.000287032
29	2	4230		1416	547	0.000101171	0.0015808		1416	0.00028781
29	2	4230		1417	513	9.48825e-05	0.0015808		1417	0.000288081
29	1	4230		1418	838	0.000154993	0.0015808		1418	0.000288819
29	1	4230		1419	2974	0.00055006	0.0015808		1419	0.000290766
29	2	4230		1420	14295	0.00264395	0.0015808		1420	0.000291361
29	1	4230		1421	202	3.73611e-05	0.0015808		1421	0.000304421
29	1	4230		1422	155	2.86682e-05	0.0015808		1422	0.000304449
29	1	4230		1423	498	9.21082e-05	0.0015808		1423	0.000334688
29	5	4230		1424	86	1.59062e-05	0.0015808		1424	0.00033567
29	2	4230		1425	47	8.69294e-06	0.0015808		1425	0.000336507
29	1	4230		1426	9483	0.00175394	0.0015808		1426	0.000336149
29	1	4230		1427	7115	0.00131596	0.0015808		1427	0.00032892
29	1	4230		1428	366	6.7694e-05	0.0015808		1428	0.000325607
29	19	4230		1429	497	9.19232e-05	0.0015808		1429	0.000327197
29	1	4230		1430	1029	0.00019032	0.0015808		1430	0.000326605
29	1	4230		1431	482	8.91489e-05	0.0015808		1431	0.000320013
29	12	4230		1432	351	6.49196e-05	0.0015808		1432	0.000320868
29	1	4230		1433	95	1.75708e-05	0.0015808		1433	0.000321694
29	2	4230		1434	253	4.67939e-05	0.0015808		1434	0.000321699
29	2	4230		1435	340	6.28851e-05	0.0015808		1435	0.000320886
29	1	4230		1436	235	4.34647e-05	0.0015808		1436	0.000303859
29	1	4230		1437	5702	0.00105462	0.0015808		1437	0.000303784
29	1	4230		1438	979	0.000181072	0.0015808		1438	0.000288085
29	636	4230		1439	2631	0.00048662	0.0015808		1439	0.000291103
29	1	4230		1440	1380	0.000255239	0.0015808		1440	0.000290652
29	1	4230		1441	5455	0.00100894	0.0015808		1441	0.000289464
29	1	4230		1442	408	7.54621e-05	0.0015808		1442	0.00028833
29	1	4230		1443	60	1.10974e-05	0.0015808		1443	0.000280787
29	1	4230		1444	2639	0.000488099	0.0015808		1444	0.00028112
29	1	4230		1445	244	4.51293e-05	0.0015808		1445	0.000289222
29	5	4230		1446	45	8.32303e-06	0.0015808		1446	0.000287641
29	2	4230		1447	204	3.77311e-05	0.0015808		1447	0.000287041
29	3	4230		1448	102	1.88655e-05	0.0015808		1448	0.000294934
29	2	4230		1449	1537	0.000284278	0.0015808		1449	0.000296327
29	1	4230		1450	636	0.000117632	0.0015808		1450	0.000295336
29	1	4230		1451	270	4.99382e-05	0.0015808		1451	0.000294556
29	2	4230		1452	1204	0.000222687	0.0015808		1452	0.000292071
29	1	4230		1453	259	4.79036e-05	0.0015808		1453	0.000291987
29	2	4230		1454	1496	0.000276694	0.0015808		1454	0.000286946
29	1	4230		1455	330	6.10355e-05	0.0015808		1455	0.000257951
29	1	4230		1456	686	0.00012688	0.0015808		1456	0.000254749
29	1	4230		1457	6025	0.00111436	0.0015808		1457	0.000255351
29	1	4230		1458	1833	0.000339025	0.0015808		1458	0.000255225
29	1	4230		1459	157	2.90381e-05	0.0015808		1459	0.000252846
29	1	4230		1460	35	6.47347e-06	0.0015808		1460	0.00025341
29	1	4230		1461	1696	0.000313686	0.0015808		1461	0.000253393
29	2	4230		1462	664	0.000122811	0.0015808		1462	0.00025263
29	1	4230		1463	2057	0.000380455	0.0015808		1463	0.000273268
29	2	4230		1464	1374	0.00025413	0.0015808		1464	0.000283459
29	1	4230		1465	408	7.54621e-05	0.0015808		1465	0.00028462
29	1	4230		1466	616	0.000113933	0.0015808		1466	0.00028442
29	1	4230		1467	268	4.95682e-05	0.0015808		1467	0.000283642
29	1	4230		1468	624	0.000115413	0.0015808		1468	0.000283219
29	1	4230		1469	1458	0.000269666	0.0015808		1469	0.000286845
29	1	4230		1470	404	7.47223e-05	0.0015808		1470	0.000281696
29	1	4230		1471	7285	0.00134741	0.0015808		1471	0.000256245
29	1	4230		1472	829	0.000153329	0.0015808		1472	0.000256965
29	1	4230		1473	17354	0.00320973	0.0015808		1473	0.000257067
29	2	4230		1474	538	9.95064e-05	0.0015808		1474	0.00025708
29	1	4230		1475	578	0.000106905	0.0015808		1475	0.000257084
29	1	4230		1476	264	4.88284e-05	0.0015808		1476	0.00025706
29	1	4230		1477	350	6.47347e-05	0.0015808		1477	0.000239769
29	1	4230		1478	335	6.19603e-05	0.0015808		1478	0.000231624
29	1	4230		1479	1234	0.000228236	0.0015808		1479	0.000231214
29	1	4230		1480	2538	0.000469419	0.0015808		1480	0.000230498
29	1	4230		1481	210	3.88408e-05	0.0015808		1481	0.000229534
29	1	4230		1482	1471	0.00027207	0.0015808		1482	0.000228679
29	1	4230		1483	454	8.39701e-05	0.0015808		1483	0.000228058
29	1	4230		1484	12	2.21947e-06	0.0015808		1484	0.000227892
29	62	4230		1485	6	1.10974e-06	0.0015808		1485	0.000228575
29	1	4230		1486	259	4.79036e-05	0.0015808		1486	0.000228219
29	1	4230		1487	569	0.00010524	0.0015808		1487	0.000229199
29	1	4230		1488	7	1.29469e-06	0.0015808		1488	0.000218867
29	4	4230		1489	1796	0.000332181	0.0015808		1489	0.000217107
29	1	4230		1490	40	7.39825e-06	0.0015808		1490	0.000212864
29	14	4230		1491	5	9.24781e-07	0.0015808		1491	0.00021085
30	1	6481		1492	160	2.9593e-05	0.0015808		1492	0.000201818
30	2	6481		1493	208	3.84709e-05	0.0015808		1493	0.000201588
30	1	6481		1494	515	9.52524e-05	0.0015808		1494	0.000204545
30	1	6481		1495	4702	0.000869664	0.0015808		1495	0.000201998
30	1	6481		1496	65	1.20221e-05	0.0015808		1496	0.000202099
30	1	6481		1497	13	2.40443e-06	0.0015808		1497	0.000206353
30	3	6481		1498	5648	0.00104463	0.0015808		1498	0.00020885
30	1	6481		1499	821	0.000151849	0.0015808		1499	0.000211921
30	1	6481		1500	151	2.79284e-05	0.0015808		1500	0.000210365
30	1569	6481		1501	537	9.93215e-05	0.0015808		1501	0.000210436
30	1	6481		1502	30	5.54868e-06	0.0015808		1502	0.0002105
30	8	6481		1503	18	3.32921e-06	0.0015808		1503	0.000208739
30	864	6481		1504	297	5.4932e-05	0.0015808		1504	0.00020879
30	51	6481		1505	116	2.14549e-05	0.0015808		1505	0.000207684
30	4	6481		1506	85	1.57213e-05	0.0015808		1506	0.000207536
30	4	6481		1507	446	8.24904e-05	0.0015808		1507	0.000206417
30	1	6481		1508	646	0.000119482	0.0015808		1508	0.000202538
30	9	6481		1509	801	0.00014815	0.0015808		1509	0.000201613
30	563	6481		1510	378	6.99134e-05	0.0015808		1510	0.000201478
30	2959	6481		1511	9	1.66461e-06	0.0015808		1511	0.000201522
30	1	6481		1512	10	1.84956e-06	0.0015808		1512	0.000199082
30	90	6481		1513	11529	0.00213236	0.0015808		1513	0.000199848
30	1	6481		1514	5776	0.00106831	0.0015808		1514	0.00019648
30	36	6481		1515	968	0.000179038	0.0015808		1515	0.000194429
30	1	6481		1516	965	0.000178483	0.0015808		1516	0.000193971
30	2	6481		1517	122	2.25647e-05	0.0015808		1517	0.000198987
30	4	6481		1518	282	5.21576e-05	0.0015808		1518	0.000199685
30	1	6481		1519	2818	0.000521206	0.0015808		1519	0.00019861
30	1	6481		1520	162	2.99629e-05	0.0015808		1520	0.00019994
30	3	6481		1521	397	7.34276e-05	0.0015808		1521	0.00019935
30	1	6481		1522	595	0.000110049	0.0015808		1522	0.000190983
30	1	6481		1523	211	3.90257e-05	0.0015808		1523	0.000190853
30	1	6481		1524	505	9.34029e-05	0.0015808		1524	0.000159311
30	1	6481		1525	88	1.62761e-05	0.0015808		1525	0.000158343
30	7	6481		1526	34	6.28851e-06	0.0015808		1526	0.000159121
30	1	6481		1527	41	7.5832e-06	0.0015808		1527	0.000160553
30	39	6481		1528	2667	0.000493278	0.0015808		1528	0.000163886
30	5	6481		1529	142	2.62638e-05	0.0015808		1529	0.000163642
30	1	6481		1530	106	1.96054e-05	0.0015808		1530	0.000164052
30	1	6481		1531	503	9.30329e-05	0.0015808		1531	0.000159639
30	1	6481		1532	15	2.77434e-06	0.0015808		1532	0.000160536
30	2	6481		1533	12	2.21947e-06	0.0015808		1533	0.000158586
30	15	6481		1534	4	7.39825e-07	0.0015808		1534	0.000158165
30	1	6481		1535	626	0.000115783	0.0015808		1535	0.000188291
30	1	6481		1536	146	2.70036e-05	0.0015808		1536	0.000188767
30	1	6481		1537	770	0.000142416	0.0015808		1537	0.000188771
30	5	6481		1538	60	1.10974e-05	0.0015808		1538	0.000193545
30	1	6481		1539	18	3.32921e-06	0.0015808		1539	0.000197066
30	1	6481		1540	314	5.80762e-05	0.0015808		1540	0.00019624
30	1	6481		1541	280	5.17877e-05	0.0015808		1541	0.000196676
30	1	6481		1542	523	9.67321e-05	0.0015808		1542	0.000202124
30	1	6481		1543	282	5.21576e-05	0.0015808		1543	0.000231679
30	1	6481		1544	1675	0.000309802	0.0015808		1544	0.000260471
30	6	6481		1545	1248	0.000230825	0.0015808		1545	0.000260255
30	1	6481		1546	299	5.53019e-05	0.0015808		1546	0.000252352
30	2	6481		1547	2368	0.000437976	0.0015808		1547	0.000254368
30	1	6481		1548	1568	0.000290011	0.0015808		1548	0.000257536
30	1	6481		1549	1779	0.000329037	0.0015808		1549	0.000253196
30	1	6481		1550	687	0.000127065	0.0015808		1550	0.000251973
30	3	6481		1551	675	0.000124845	0.0015808		1551	0.000255914
30	2	6481		1552	305	5.64116e-05	0.0015808		1552	0.000256602
30	1	6481		1553	242	4.47594e-05	0.0015808		1553	0.000257422
30	1	6481		1554	287	5.30824e-05	0.0015808		1554	0.000260005
30	1	6481		1555	892	0.000164981	0.0015808		1555	0.000260244
30	1	6481		1556	249	4.60541e-05	0.0015808		1556	0.000261319
30	2	6481		1557	75	1.38717e-05	0.0015808		1557	0.000261345
30	1	6481		1558	3907	0.000722624	0.0015808		1558	0.000260818
30	1	6481		1559	1328	0.000245622	0.0015808		1559	0.000264312
30	9	6481		1560	83	1.53514e-05	0.0015808		1560	0.000264237
30	1	6481		1561	59	1.09124e-05	0.0015808		1561	0.000264127
30	1	6481		1562	364	6.7324e-05	0.0015808		1562	0.000267324
30	1	6481		1563	1082	0.000200123	0.0015808		1563	0.000270977
30	1	6481		1564	218	4.03204e-05	0.0015808		1564	0.000250039
30	1	6481		1565	254	4.69789e-05	0.0015808		1565	0.000240348
30	1	6481		1566	158	2.92231e-05	0.0015808		1566	0.000243597
30	1	6481		1567	3355	0.000620528	0.0015808		1567	0.000242069
30	1	6481		1568	649	0.000120037	0.0015808		1568	0.000242346
30	1	6481		1569	37	6.84338e-06	0.0015808		1569	0.000242377
30	1	6481		1570	2184	0.000403944	0.0015808		1570	0.000238299
30	18	6481		1571	82	1.51664e-05	0.0015808		1571	0.000238365
30	6	6481		1572	2716	0.000502341	0.0015808		1572	0.000238394
30	3	6481		1573	758	0.000140197	0.0015808		1573	0.000249869
30	16	6481		1574	130	2.40443e-05	0.0015808		1574	0.00025005
30	1	6481		1575	9	1.66461e-06	0.0015808		1575	0.00025539
30	1	6481		1576	1003	0.000185511	0.0015808		1576	0.000255454
30	5	6481		1577	1046	0.000193464	0.0015808		1577	0.000271397
30	1	6481		1578	2170	0.000401355	0.0015808		1578	0.000272602
30	2	6481		1579	202	3.73611e-05	0.0015808		1579	0.000268624
30	1	6481		1580	1458	0.000269666	0.0015808		1580	0.000269034
30	1	6481		1581	128	2.36744e-05	0.0015808		1581	0.00026919
30	5	6481		1582	700	0.000129469	0.0015808		1582	0.000268598
30	1	6481		1583	406	7.50922e-05	0.0015808		1583	0.000269124
30	1	6481		1584	224	4.14302e-05	0.0015808		1584	0.00026943
30	1	6481		1585	16463	0.00304493	0.0015808		1585	0.000270734
30	1	6481		1586	266	4.91983e-05	0.0015808		1586	0.000270882
30	1	6481		1587	261	4.82736e-05	0.0015808		1587	0.000270877
30	5	6481		1588	3176	0.000587421	0.0015808		1588	0.000269913
30	2	6481		1589	1930	0.000356965	0.0015808		1589	0.000272986
30	2	6481		1590	1345	0.000248766	0.0015808		1590	0.000273667
30	1	6481		1591	278	5.14178e-05	0.0015808		1591	0.000273523
30	1	6481		1592	2980	0.000551169	0.0015808		1592	0.000274988
30	1	6481		1593	16299	0.0030146	0.0015808		1593	0.00031385
30	1	6481		1594	15931	0.00294654	0.0015808		1594	0.000313737
30	2	6481		1595	397	7.34276e-05	0.0015808		1595	0.000311649
30	1	6481		1596	386	7.13931e-05	0.0015808		1596	0.000310658
30	1	6481		1597	1166	0.000215659	0.0015808		1597	0.000310179
30	1	6481		1598	1743	0.000322379	0.0015808		1598	0.000309378
30	1	6481		1599	3278	0.000606286	0.0015808		1599	0.000306523
30	1	6481		1600	153	2.82983e-05	0.0015808		1600	0.00030348
30	2	6481		1601	2303	0.000425954	0.0015808		1601	0.000302868
30	2	6481		1602	913	0.000168865	0.0015808		1602	0.000302573
30	7	6481		1603	478	8.8409e-05	0.0015808		1603	0.000302105
30	1	6481		1604	1428	0.000264117	0.0015808		1604	0.000301819
30	1	6481		1605	428	7.91612e-05	0.0015808		1605	0.000302826
30	1	6481		1606	703	0.000130024	0.0015808		1606	0.000301312
30	1	6481		1607	99	1.83107e-05	0.0015808		1607	0.000301542
30	8	6481		1608	158	2.92231e-05	0.0015808		1608	0.000302077
30	1	6481		1609	2554	0.000472378	0.0015808		1609	0.000299191
30	1	6481		1610	760	0.000140567	0.0015808		1610	0.000296968
30	1	6481		1611	318	5.88161e-05	0.0015808		1611	0.000298867
30	1	6481		1612	1755	0.000324598	0.0015808		1612	0.000299286
30	1	6481		1613	2005	0.000370837	0.0015808		1613	0.000301378
30	1	6481		1614	95	1.75708e-05	0.0015808		1614	0.000299502
30	1	6481		1615	484	8.95188e-05	0.0015808		1615	0.000299154
30	1	6481		1616	2742	0.00050715	0.0015808		1616	0.000300967
30	1	6481		1617	131	2.42293e-05	0.0015808		1617	0.00030109
30	1	6481		1618	273	5.0493e-05	0.0015808		1618	0.000295342
30	1	6481		1619	299	5.53019e-05	0.0015808		1619	0.000294633
30	1	6481		1620	591	0.000109309	0.0015808		1620	0.000299231
30	1	6481		1621	198	3.66213e-05	0.0015808		1621	0.000295303
30	1	6481		1622	413	7.63869e-05	0.0015808		1622	0.00029541
30	2	6481		1623	6861	0.00126898	0.0015808		1623	0.000290837
30	1	6481		1624	310	5.73364e-05	0.0015808		1624	0.000289828
30	1	6481		1625	3421	0.000632735	0.0015808		1625	0.000290372
30	3	6481		1626	123	2.27496e-05	0.0015808		1626	0.000290971
30	1	6481		1627	8740	0.00161652	0.0015808		1627	0.000289681
30	1	6481		1628	699	0.000129284	0.0015808		1628	0.000290929
30	1	6481		1629	495	9.15533e-05	0.0015808		1629	0.00028722
30	1	6481		1630	366	6.7694e-05	0.0015808		1630	0.000287131
30	1	6481		1631	191	3.53266e-05	0.0015808		1631	0.000289363
30	1	6481		1632	180	3.32921e-05	0.0015808		1632	0.00029098
30	9	6481		1633	302	5.58568e-05	0.0015808		1633	0.00029169
30	1	6481		1634	179	3.31072e-05	0.0015808		1634	0.000360467
30	1	6481		1635	716	0.000132429	0.0015808		1635	0.000362512
30	1	6481		1636	707	0.000130764	0.0015808		1636	0.000333648
30	1	6481		1637	143	2.64487e-05	0.0015808		1637	0.000334095
30	1	6481		1638	244	4.51293e-05	0.0015808		1638	0.0003346
30	1	6481		1639	1738	0.000321454	0.0015808		1639	0.000329004
30	1	6481		1640	390	7.21329e-05	0.0015808		1640	0.000326061
30	2	6481		1641	235	4.34647e-05	0.0015808		1641	0.000326111
30	3	6481		1642	1080	0.000199753	0.0015808		1642	0.00032594
30	1	6481		1643	21745	0.00402187	0.0015808		1643	0.000320976
30	1	6481		1644	220	4.06904e-05	0.0015808		1644	0.000291223
30	1	6481		1645	535	9.89515e-05	0.0015808		1645	0.00026207
30	1	6481		1646	707	0.000130764	0.0015808		1646	0.00026226
30	1	6481		1647	37	6.84338e-06	0.0015808		1647	0.000261894
30	1	6481		1648	1931	0.00035715	0.0015808		1648	0.000259891
31	13	1412		1649	9	1.66461e-06	0.0015808		1649	0.000257633
31	1	1412		1650	117	2.16399e-05	0.0015808		1650	0.000252209
31	1	1412		1651	353	6.52895e-05	0.0015808		1651	0.000252844
31	1	1412		1652	514	9.50675e-05	0.0015808		1652	0.000249423
31	1	1412		1653	49	9.06285e-06	0.0015808		1653	0.000248271
31	1	1412		1654	86	1.59062e-05	0.0015808		1654	0.000247634
31	1	1412		1655	837	0.000154808	0.0015808		1655	0.000245347
31	1	1412		1656	65	1.20221e-05	0.0015808		1656	0.000244686
31	1	1412		1657	375	6.93586e-05	0.0015808		1657	0.000244365
31	1	1412		1658	367	6.78789e-05	0.0015808		1658	0.000244997
31	1	1412		1659	2331	0.000431133	0.0015808		1659	0.000245153
31	603	1412		1660	114	2.1085e-05	0.0015808		1660	0.000245354
31	1	1412		1661	1120	0.000207151	0.0015808		1661	0.000244294
31	110	1412		1662	288	5.32674e-05	0.0015808		1662	0.000243898
31	1	1412		1663	1506	0.000278544	0.0015808		1663	0.000240946
31	57	1412		1664	58	1.07275e-05	0.0015808		1664	0.000238599
31	1	1412		1665	28	5.17877e-06	0.0015808		1665	0.000239765
31	1	1412		1666	1244	0.000230085	0.0015808		1666	0.000240756
31	1	1412		1667	225	4.16151e-05	0.0015808		1667	0.000236449
31	4	1412		1668	216	3.99505e-05	0.0015808		1668	0.000236652
31	1	1412		1669	262	4.84585e-05	0.0015808		1669	0.000236868
31	3	1412		1670	2548	0.000471268	0.0015808		1670	0.000236645
31	242	1412		1671	39	7.21329e-06	0.0015808		1671	0.000236498
31	220	1412		1672	140	2.58939e-05	0.0015808		1672	0.000246226
31	2	1412		1673	219	4.05054e-05	0.0015808		1673	0.000246832
31	70	1412		1674	207	3.82859e-05	0.0015808		1674	0.000234651
31	1	1412		1675	427	7.89763e-05	0.0015808		1675	0.000234154
31	1	1412		1676	336	6.21453e-05	0.0015808		1676	0.000228241
31	6	1412		1677	299	5.53019e-05	0.0015808		1677	0.00022884
31	1	1412		1678	1727	0.000319419	0.0015808		1678	0.000213331
31	1	1412		1679	145	2.68186e-05	0.0015808		1679	0.000261032
31	1	1412		1680	153	2.82983e-05	0.0015808		1680	0.000261444
31	1	1412		1681	2677	0.000495128	0.0015808		1681	0.000261193
31	1	1412		1682	1011	0.000186991	0.0015808		1682	0.000268547
31	1	1412		1683	1088	0.000201232	0.0015808		1683	0.000268368
31	1	1412		1684	37963	0.00702149	0.0015808		1684	0.000269682
31	5	1412		1685	1341	0.000248026	0.0015808		1685	0.000269803
31	1	1412		1686	701	0.000129654	0.0015808		1686	0.000269096
31	1	1412		1687	510	9.43276e-05	0.0015808		1687	0.000268155
31	1	1412		1688	537	9.93215e-05	0.0015808		1688	0.000312488
31	1	1412		1689	120	2.21947e-05	0.0015808		1689	0.000312169
31	1	1412		1690	323	5.97408e-05	0.0015808		1690	0.000310005
31	1	1412		1691	1372	0.00025376	0.0015808		1691	0.000336966
31	2	1412		1692	185	3.42169e-05	0.0015808		1692	0.000338884
31	1	1412		1693	269	4.97532e-05	0.0015808		1693	0.000337691
31	1	1412		1694	52	9.61772e-06	0.0015808		1694	0.000298309
31	1	1412		1695	11	2.03452e-06	0.0015808		1695	0.000298343
31	1	1412		1696	501	9.2663e-05	0.0015808		1696	0.000298263
31	15	1412		1697	186	3.44018e-05	0.0015808		1697	0.000299547
31	3	1412		1698	72	1.33168e-05	0.0015808		1698	0.000300041
31	1	1412		1699	510	9.43276e-05	0.0015808		1699	0.000296677
31	1	1412		1700	316	5.84461e-05	0.0015808		1700	0.000297186
31	3	1412		1701	500	9.24781e-05	0.0015808		1701	0.000297084
31	1	1412		1702	435	8.04559e-05	0.0015808		1702	0.000298387
31	1	1412		1703	284	5.25275e-05	0.0015808		1703	0.000298776
31	1	1412		1704	130	2.40443e-05	0.0015808		1704	0.000298851
31	1	1412		1705	179	3.31072e-05	0.0015808		1705	0.000299091
31	1	1412		1706	67	1.23921e-05	0.0015808		1706	0.000297972
31	7	1412		1707	528	9.76568e-05	0.0015808		1707	0.000299049
31	1	1412		1708	444	8.21205e-05	0.0015808		1708	0.000338679
31	1	1412		1709	243	4.49443e-05	0.0015808		1709	0.000338409
31	1	1412		1710	2664	0.000492723	0.0015808		1710	0.000334388
31	1	1412		1711	181	3.34771e-05	0.0015808		1711	0.000334265
31	1	1412		1712	102	1.88655e-05	0.0015808		1712	0.000334155
32	1	494		1713	143	2.64487e-05	0.0015808		1713	0.000334003
32	1	494		1714	723	0.000133723	0.0015808		1714	0.000331381
32	1	494		1715	732	0.000135388	0.0015808		1715	0.000331441
32	1	494		1716	1025	0.00018958	0.0015808		1716	0.000332383
32	1	494		1717	390	7.21329e-05	0.0015808		1717	0.000330291
32	2	494		1718	242	4.47594e-05	0.0015808		1718	0.000330345
32	1	494		1719	391	7.23179e-05	0.0015808		1719	0.000330337
32	1	494		1720	177	3.27372e-05	0.0015808		1720	0.000329987
32	2	494		1721	511	9.45126e-05	0.0015808		1721	0.000325757
32	15	494		1722	5510	0.00101911	0.0015808		1722	0.000327165
32	1	494		1723	744	0.000137607	0.0015808		1723	0.00032699
32	68	494		1724	209	3.86558e-05	0.0015808		1724	0.000326799
32	1	494		1725	39	7.21329e-06	0.0015808		1725	0.000326504
32	2	494		1726	192	3.55116e-05	0.0015808		1726	0.000325814
32	1	494		1727	450	8.32303e-05	0.0015808		1727	0.0003271
32	1	494		1728	271	5.01231e-05	0.0015808		1728	0.00032727
32	61	494		1729	26747	0.00494702	0.0015808		1729	0.000325975
32	1	494		1730	720	0.000133168	0.0015808		1730	0.000329015
32	13	494		1731	229	4.2355e-05	0.0015808		1731	0.000328828
32	1	494		1732	4207	0.000778111	0.0015808		1732	0.000324843
32	1	494		1733	82	1.51664e-05	0.0015808		1733	0.000323461
32	2	494		1734	1020	0.000188655	0.0015808		1734	0.000322141
32	8	494		1735	245	4.53143e-05	0.0015808		1735	0.000252864
32	250	494		1736	330	6.10355e-05	0.0015808		1736	0.000250502
32	1	494		1737	193	3.56965e-05	0.0015808		1737	0.000249544
32	3	494		1738	24352	0.00450405	0.0015808		1738	0.000248894
32	1	494		1739	70	1.29469e-05	0.0015808		1739	0.00024816
32	1	494		1740	556	0.000102836	0.0015808		1740	0.000248012
32	3	494		1741	15113	0.00279524	0.0015808		1741	0.000247894
32	2	494		1742	1282	0.000237114	0.0015808		1742	0.000245673
32	21	494		1743	429	7.93462e-05	0.0015808		1743	0.000245426
32	1	494		1744	239	4.42045e-05	0.0015808		1744	0.000245193
32	2	494		1745	239	4.42045e-05	0.0015808		1745	0.000245528
32	1	494		1746	491	9.08135e-05	0.0015808		1746	0.000245887
32	1	494		1747	1408	0.000260418	0.0015808		1747	0.000244986
32	1	494		1748	307	5.67815e-05	0.0015808		1748	0.000244988
32	1	494		1749	94	1.73859e-05	0.0015808		1749	0.00024514
32	1	494		1750	287	5.30824e-05	0.0015808		1750	0.000245204
32	1	494		1751	61	1.12823e-05	0.0015808		1751	0.000244972
32	2	494		1752	1065	0.000196978	0.0015808		1752	0.000244234
32	1	494		1753	726	0.000134278	0.0015808		1753	0.00024406
32	1	494		1754	90	1.66461e-05	0.0015808		1754	0.000244056
32	1	494		1755	217	4.01355e-05	0.0015808		1755	0.000244305
32	1	494		1756	226	4.18001e-05	0.0015808		1756	0.000244602
32	1	494		1757	653	0.000120776	0.0015808		1757	0.000252472
32	9	494		1758	22016	0.00407199	0.0015808		1758	0.000254555
33	2	960		1759	220	4.06904e-05	0.0015808		1759	0.000254333
33	1	960		1760	135	2.49691e-05	0.0015808		1760	0.00025528
33	1	960		1761	47	8.69294e-06	0.0015808		1761	0.000251603
33	1	960		1762	1060	0.000196054	0.0015808		1762	0.000261339
33	2	960		1763	205	3.7916e-05	0.0015808		1763	0.000265332
33	1	960		1764	74	1.36868e-05	0.0015808		1764	0.000265119
33	3	960		1765	91	1.6831e-05	0.0015808		1765	0.000264123
33	1	960		1766	542	0.000100246	0.0015808		1766	0.000263072
33	1	960		1767	102	1.88655e-05	0.0015808		1767	0.000261396
33	85	960		1768	254	4.69789e-05	0.0015808		1768	0.000261371
33	1	960		1769	212	3.92107e-05	0.0015808		1769	0.000262284
33	1	960		1770	71	1.31319e-05	0.0015808		1770	0.000346908
33	245	960		1771	238	4.40196e-05	0.0015808		1771	0.000348555
33	1	960		1772	808	0.000149445	0.0015808		1772	0.000347945
33	79	960		1773	44	8.13807e-06	0.0015808		1773	0.000338545
33	2	960		1774	115	2.127e-05	0.0015808		1774	0.000342127
33	1	960		1775	46	8.50798e-06	0.0015808		1775	0.000355834
33	414	960		1776	50	9.24781e-06	0.0015808		1776	0.000355771
33	1	960		1777	1038	0.000191984	0.0015808		1777	0.000355634
33	15	960		1778	392	7.25028e-05	0.0015808		1778	0.000355118
33	17	960		1779	1020	0.000188655	0.0015808		1779	0.00035524
33	47	960		1780	1805	0.000333846	0.0015808		1780	0.000307192
33	1	960		1781	51	9.43276e-06	0.0015808		1781	0.000306438
33	1	960		1782	501	9.2663e-05	0.0015808		1782	0.000307857
33	5	960		1783	256	4.73488e-05	0.0015808		1783	0.000300308
33	1	960		1784	367	6.78789e-05	0.0015808		1784	0.000300552
33	1	960		1785	133	2.45992e-05	0.0015808		1785	0.0002991
33	1	960		1786	51	9.43276e-06	0.0015808		1786	0.000300169
33	1	960		1787	178	3.29222e-05	0.0015808		1787	0.00029997
33	1	960		1788	155	2.86682e-05	0.0015808		1788	0.000299744
33	1	960		1789	136	2.5154e-05	0.0015808		1789	0.000255913
33	3	960		1790	39	7.21329e-06	0.0015808		1790	0.000256181
33	1	960		1791	259	4.79036e-05	0.0015808		1791	0.000255316
33	14	960		1792	159	2.9408e-05	0.0015808		1792	0.000228177
33	1	960		1793	50	9.24781e-06	0.0015808		1793	0.000228238
33	1	960		1794	142	2.62638e-05	0.0015808		1794	0.000227921
33	1	960		1795	235	4.34647e-05	0.0015808		1795	0.000227903
33	3	960		1796	207	3.82859e-05	0.0015808		1796	0.000230347
33	1	960		1797	9	1.66461e-06	0.0015808		1797	0.000230708
34	1	967		1798	187	3.45868e-05	0.0015808		1798	0.000230787
34	1	967		1799	155	2.86682e-05	0.0015808		1799	0.000230497
34	1	967		1800	545	0.000100801	0.0015808		1800	0.000230593
34	1	967		1801	189	3.49567e-05	0.0015808		1801	0.000232695
34	474	967		1802	97	1.79407e-05	0.0015808		1802	0.000232765
34	68	967		1803	340	6.28851e-05	0.0015808		1803	0.000234063
34	2	967		1804	282	5.21576e-05	0.0015808		1804	0.000233173
34	29	967		1805	266	4.91983e-05	0.0015808		1805	0.000234023
34	1	967		1806	341	6.307e-05	0.0015808		1806	0.000234625
34	1	967		1807	4365	0.000807334	0.0015808		1807	0.000235841
34	3	967		1808	1665	0.000307952	0.0015808		1808	0.000234927
34	136	967		1809	323	5.97408e-05	0.0015808		1809	0.000195237
34	2	967		1810	760	0.000140567	0.0015808		1810	0.00019537
34	92	967		1811	656	0.000121331	0.0015808		1811	0.000195429
34	6	967		1812	5498	0.00101689	0.0015808		1812	0.000197451
34	98	967		1813	2282	0.00042207	0.0015808		1813	0.000195717
34	1	967		1814	27	4.99382e-06	0.0015808		1814	0.000196566
34	37	967		1815	179	3.31072e-05	0.0015808		1815	0.000196511
34	1	967		1816	158	2.92231e-05	0.0015808		1816	0.000197251
34	1	967		1817	110	2.03452e-05	0.0015808		1817	0.00019724
34	1	967		1818	376	6.95435e-05	0.0015808		1818	0.00019753
34	1	967		1819	741	0.000137053	0.0015808		1819	0.000197768
34	1	967		1820	46602	0.00861933	0.0015808		1820	0.000198476
34	2	967		1821	1076	0.000199013	0.0015808		1821	0.000201772
34	3	967		1822	178	3.29222e-05	0.0015808		1822	0.000201518
34	1	967		1823	377	6.97285e-05	0.0015808		1823	0.00020082
34	1	967		1824	2700	0.000499382	0.0015808		1824	0.000203095
34	1	967		1825	7694	0.00142305	0.0015808		1825	0.000204655
35	1	889		1826	5	9.24781e-07	0.0015808		1826	0.000205929
35	1	889		1827	117	2.16399e-05	0.0015808		1827	0.000221956
35	577	889		1828	168	3.10726e-05	0.0015808		1828	0.000224854
35	1	889		1829	338	6.25152e-05	0.0015808		1829	0.000225297
35	1	889		1830	509	9.41427e-05	0.0015808		1830	0.000223832
35	71	889		1831	308	5.69665e-05	0.0015808		1831	0.000220924
35	1	889		1832	1004	0.000185696	0.0015808		1832	0.000225331
35	38	889		1833	85	1.57213e-05	0.0015808		1833	0.000228206
35	1	889		1834	215	3.97656e-05	0.0015808		1834	0.000240884
35	2	889		1835	227	4.1985e-05	0.0015808		1835	0.000242523
35	1	889		1836	829	0.000153329	0.0015808		1836	0.000243157
35	4	889		1837	221	4.08753e-05	0.0015808		1837	0.000248433
35	1	889		1838	70	1.29469e-05	0.0015808		1838	0.00024894
35	83	889		1839	417	7.71267e-05	0.0015808		1839	0.00025441
35	1	889		1840	216	3.99505e-05	0.0015808		1840	0.000257356
35	42	889		1841	84	1.55363e-05	0.0015808		1841	0.000257867
35	16	889		1842	293	5.41922e-05	0.0015808		1842	0.000259004
35	13	889		1843	1315	0.000243217	0.0015808		1843	0.000259026
35	3	889		1844	256	4.73488e-05	0.0015808		1844	0.000259165
35	13	889		1845	229	4.2355e-05	0.0015808		1845	0.000260077
35	1	889		1846	1574	0.000291121	0.0015808		1846	0.000259867
35	1	889		1847	688	0.00012725	0.0015808		1847	0.000262013
35	1	889		1848	1451	0.000268371	0.0015808		1848	0.000262546
35	2	889		1849	149	2.75585e-05	0.0015808		1849	0.000262958
35	1	889		1850	146	2.70036e-05	0.0015808		1850	0.000264196
35	1	889		1851	1435	0.000265412	0.0015808		1851	0.000264035
35	8	889		1852	99	1.83107e-05	0.0015808		1852	0.00026407
35	1	889		1853	1774	0.000328112	0.0015808		1853	0.000264487
35	2	889		1854	240	4.43895e-05	0.0015808		1854	0.000265467
36	1	2523		1855	554	0.000102466	0.0015808		1855	0.000265555
36	1	2523		1856	546	0.000100986	0.0015808		1856	0.000265787
36	1	2523		1857	890	0.000164611	0.0015808		1857	0.000265513
36	1	2523		1858	154	2.84832e-05	0.0015808		1858	0.000259479
36	2	2523		1859	342	6.3255e-05	0.0015808		1859	0.00026476
36	36	2523		1860	293	5.41922e-05	0.0015808		1860	0.000266637
36	3	2523		1861	167	3.08877e-05	0.0015808		1861	0.000270159
36	3	2523		1862	1151	0.000212885	0.0015808		1862	0.000319567
36	3	2523		1863	113	2.09e-05	0.0015808		1863	0.000317923
36	61	2523		1864	669	0.000123736	0.0015808		1864	0.000317211
36	26	2523		1865	44	8.13807e-06	0.0015808		1865	0.000320194
36	2	2523		1866	495	9.15533e-05	0.0015808		1866	0.000320494
36	15	2523		1867	536	9.91365e-05	0.0015808		1867	0.000323289
36	1	2523		1868	260	4.80886e-05	0.0015808		1868	0.000324186
36	1	2523		1869	384	7.10232e-05	0.0015808		1869	0.000328372
36	2039	2523		1870	599	0.000110789	0.0015808		1870	0.000327341
36	1	2523		1871	1871	0.000346053	0.0015808		1871	0.000242996
36	2	2523		1872	99	1.83107e-05	0.0015808		1872	0.000241316
36	1	2523		1873	427	7.89763e-05	0.0015808		1873	0.000241476
36	10	2523		1874	1286	0.000237854	0.0015808		1874	0.000240976
36	19	2523		1875	967	0.000178853	0.0015808		1875	0.000236332
36	3	2523		1876	742	0.000137237	0.0015808		1876	0.000226216
36	2	2523		1877	8802	0.00162798	0.0015808		1877	0.000255677
36	1	2523		1878	2620	0.000484585	0.0015808		1878	0.000255847
36	288	2523		1879	634	0.000117262	0.0015808		1879	0.00026394
37	1	2139		1880	220	4.06904e-05	0.0015808		1880	0.000264035
37	2	2139		1881	217	4.01355e-05	0.0015808		1881	0.00026788
37	1	2139		1882	2458	0.000454622	0.0015808		1882	0.000268126
37	1	2139		1883	2071	0.000383044	0.0015808		1883	0.000266485
37	1	2139		1884	7179	0.0013278	0.0015808		1884	0.000266487
37	3	2139		1885	1262	0.000233415	0.0015808		1885	0.000266547
37	8	2139		1886	479	8.8594e-05	0.0015808		1886	0.000269331
37	64	2139		1887	2932	0.000542291	0.0015808		1887	0.000268834
37	3	2139		1888	455	8.4155e-05	0.0015808		1888	0.000273504
37	2	2139		1889	3142	0.000581132	0.0015808		1889	0.000273753
37	329	2139		1890	1745	0.000322748	0.0015808		1890	0.000274066
37	28	2139		1891	318	5.88161e-05	0.0015808		1891	0.000274597
37	134	2139		1892	880	0.000162761	0.0015808		1892	0.000281463
37	1	2139		1893	171	3.16275e-05	0.0015808		1893	0.000288947
37	1149	2139		1894	126	2.33045e-05	0.0015808		1894	0.00028828
37	2	2139		1895	640	0.000118372	0.0015808		1895	0.000289961
37	43	2139		1896	120	2.21947e-05	0.0015808		1896	0.000294093
37	1	2139		1897	1379	0.000255055	0.0015808		1897	0.000309759
37	6	2139		1898	300	5.54868e-05	0.0015808		1898	0.000308864
37	338	2139		1899	412	7.62019e-05	0.0015808		1899	0.000306324
37	2	2139		1900	831	0.000153699	0.0015808		1900	0.000306205
37	2	2139		1901	457	8.4525e-05	0.0015808		1901	0.000306252
37	1	2139		1902	208	3.84709e-05	0.0015808		1902	0.000314661
37	1	2139		1903	325	6.01107e-05	0.0015808		1903	0.000315015
37	12	2139		1904	875	0.000161837	0.0015808		1904	0.000314561
37	4	2139		1905	330	6.10355e-05	0.0015808		1905	0.000314887
38	1	1202		1906	393	7.26878e-05	0.0015808		1906	0.000314786
38	1	1202		1907	191	3.53266e-05	0.0015808		1907	0.000324955
38	85	1202		1908	1070	0.000197903	0.0015808		1908	0.000325035
38	2	1202		1909	4549	0.000841366	0.0015808		1909	0.000327623
38	27	1202		1910	1348	0.000249321	0.0015808		1910	0.000332826
38	1	1202		1911	2683	0.000496237	0.0015808		1911	0.000333617
38	559	1202		1912	27637	0.00511163	0.0015808		1912	0.000335539
38	1	1202		1913	4600	0.000850798	0.0015808		1913	0.000333758
38	2	1202		1914	1893	0.000350122	0.0015808		1914	0.000342894
38	8	1202		1915	1656	0.000306287	0.0015808		1915	0.000342343
38	385	1202		1916	343	6.344e-05	0.0015808		1916	0.000344599
38	3	1202		1917	1684	0.000311466	0.0015808		1917	0.000343923
38	62	1202		1918	600	0.000110974	0.0015808		1918	0.000352658
38	48	1202		1919	2662	0.000492353	0.0015808		1919	0.000352369
38	1	1202		1920	178	3.29222e-05	0.0015808		1920	0.000351949
38	1	1202		1921	543	0.000100431	0.0015808		1921	0.000352874
38	1	1202		1922	159	2.9408e-05	0.0015808		1922	0.000349611
38	1	1202		1923	265	4.90134e-05	0.0015808		1923	0.000358046
38	1	1202		1924	104	1.92354e-05	0.0015808		1924	0.000357267
38	4	1202		1925	164	3.03328e-05	0.0015808		1925	0.000355694
38	1	1202		1926	2170	0.000401355	0.0015808		1926	0.000354998
38	1	1202		1927	16093	0.0029765	0.0015808		1927	0.000355361
38	1	1202		1928	210	3.88408e-05	0.0015808		1928	0.000340576
38	1	1202		1929	4587	0.000848394	0.0015808		1929	0.000336309
38	3	1202		1930	390	7.21329e-05	0.0015808		1930	0.000337292
38	1	1202		1931	2609	0.000482551	0.0015808		1931	0.000337697
39	11	295		1932	442	8.17506e-05	0.0015808		1932	0.000338039
39	3	295		1933	108	1.99753e-05	0.0015808		1933	0.000333923
39	17	295		1934	86	1.59062e-05	0.0015808		1934	0.000330482
39	8	295		1935	248	4.58691e-05	0.0015808		1935	0.000317625
39	1	295		1936	1747	0.000323118	0.0015808		1936	0.000315326
39	51	295		1937	558	0.000103206	0.0015808		1937	0.000321838
39	1	295		1938	2771	0.000512513	0.0015808		1938	0.000316511
39	1	295		1939	206	3.8101e-05	0.0015808		1939	0.000318987
39	3	295		1940	588	0.000108754	0.0015808		1940	0.000313861
39	1	295		1941	506	9.35878e-05	0.0015808		1941	0.000310904
39	91	295		1942	3833	0.000708937	0.0015808		1942	0.000314312
39	59	295		1943	4380	0.000810108	0.0015808		1943	0.000313828
39	2	295		1944	951	0.000175893	0.0015808		1944	0.000313838
39	18	295		1945	1174	0.000217139	0.0015808		1945	0.000313697
39	10	295		1946	2485	0.000459616	0.0015808		1946	0.000312814
39	4	295		1947	10129	0.00187342	0.0015808		1947	0.000316174
39	1	295		1948	199	3.68063e-05	0.0015808		1948	0.000313951
39	2	295		1949	64	1.18372e-05	0.0015808		1949	0.000314076
39	1	295		1950	84	1.55363e-05	0.0015808		1950	0.000313603
39	5	295		1951	172	3.18125e-05	0.0015808		1951	0.000312973
39	1	295		1952	6027	0.00111473	0.0015808		1952	0.00031236
39	4	295		1953	292	5.40072e-05	0.0015808		1953	0.000322826
40	1	5526		1954	1526	0.000282243	0.0015808		1954	0.000322238
40	18	5526		1955	418	7.73117e-05	0.0015808		1955	0.00032447
40	38	5526		1956	499	9.22931e-05	0.0015808		1956	0.000324745
40	1	5526		1957	6099	0.00112805	0.0015808		1957	0.000324142
40	1	5526		1958	934	0.000172749	0.0015808		1958	0.00032432
40	131	5526		1959	1567	0.000289826	0.0015808		1959	0.000322858
40	12	5526		1960	3183	0.000588715	0.0015808		1960	0.000315129
40	2	5526		1961	725	0.000134093	0.0015808		1961	0.000313158
40	1	5526		1962	1217	0.000225092	0.0015808		1962	0.00030977
40	1	5526		1963	178	3.29222e-05	0.0015808		1963	0.000260446
40	1	5526		1964	5102	0.000943646	0.0015808		1964	0.000252665
40	4242	5526		1965	368	6.80639e-05	0.0015808		1965	0.000253176
40	1	5526		1966	1276	0.000236004	0.0015808		1966	0.000250257
40	2	5526		1967	126	2.33045e-05	0.0015808		1967	0.000249709
40	1	5526		1968	5306	0.000981377	0.0015808		1968	0.000249299
40	2	5526		1969	102	1.88655e-05	0.0015808		1969	0.000248867
40	1	5526		1970	155	2.86682e-05	0.0015808		1970	0.000247125
40	230	5526		1971	1104	0.000204192	0.0015808		1971	0.000246942
40	1	5526		1972	89	1.64611e-05	0.0015808		1972	0.000246133
40	839	5526		1973	4705	0.000870219	0.0015808		1973	0.000248001
41	2	439		1974	2	3.69912e-07	0.0015808		1974	0.000247878
41	29	439		1975	427	7.89763e-05	0.0015808		1975	0.000248863
41	199	439		1976	587	0.000108569	0.0015808		1976	0.000249449
41	129	439		1977	940	0.000173859	0.0015808		1977	0.000245715
41	2	439		1978	728	0.000134648	0.0015808		1978	0.000216976
41	1	439		1979	290	5.36373e-05	0.0015808		1979	0.000217639
41	1	439		1980	1171	0.000216584	0.0015808		1980	0.000210942
41	26	439		1981	441	8.15657e-05	0.0015808		1981	0.000215906
41	1	439		1982	404	7.47223e-05	0.0015808		1982	0.000211859
41	1	439		1983	210	3.88408e-05	0.0015808		1983	0.000211176
41	48	439		1984	192	3.55116e-05	0.0015808		1984	0.000211066
42	1	304		1985	158	2.92231e-05	0.0015808		1985	0.000218336
42	28	304		1986	7	1.29469e-06	0.0015808		1986	0.000218844
42	82	304		1987	4035	0.000746298	0.0015808		1987	0.000229954
42	98	304		1988	23	4.25399e-06	0.0015808		1988	0.00022971
42	1	304		1989	1807	0.000334216	0.0015808		1989	0.000224768
42	13	304		1990	343	6.344e-05	0.0015808		1990	0.000231468
42	1	304		1991	130	2.40443e-05	0.0015808		1991	0.000230521
42	51	304		1992	2179	0.000403019	0.0015808		1992	0.00022973
42	2	304		1993	616	0.000113933	0.0015808		1993	0.000223196
42	1	304		1994	176	3.25523e-05	0.0015808		1994	0.000217888
42	1	304		1995	49	9.06285e-06	0.0015808		1995	0.000216655
42	1	304		1996	158	2.92231e-05	0.0015808		1996	0.000214813
42	24	304		1997	1955	0.000361589	0.0015808		1997	0.000215
43	30	444		1998	165	3.05178e-05	0.0015808		1998	0.000199597
43	60	444		1999	368	6.80639e-05	0.0015808		1999	0.000199293
43	278	444		2000	154	2.84832e-05	0.0015808		2000	0.000199374
43	1	444		2001	487	9.00736e-05	0.0015808		2001	0.00020017
43	2	444		2002	122	2.25647e-05	0.0015808		2002	0.000199927
43	4	444		2003	5923	0.0010955	0.0015808		2003	0.000190488
43	1	444		2004	4	7.39825e-07	0.0015808		2004	0.000191276
43	22	444		2005	2094	0.000387298	0.0015808		2005	0.000188593
43	1	444		2006	480	8.8779e-05	0.0015808		2006	0.000188269
43	19	444		2007	64	1.18372e-05	0.0015808		2007	0.000188128
43	26	444		2008	288	5.32674e-05	0.0015808		2008	0.000178512
44	68	72452		2009	272	5.03081e-05	0.0015808		2009	0.000178139
44	1	72452		2010	328	6.06656e-05	0.0015808		2010	0.000175826
44	1	72452		2011	272	5.03081e-05	0.0015808		2011	0.000220814
44	42	72452		2012	833	0.000154068	0.0015808		2012	0.000237161
44	7	72452		2013	702	0.000129839	0.0015808		2013	0.000235253
44	5	72452		2014	351	6.49196e-05	0.0015808		2014	0.000235059
44	55890	72452		2015	2172	0.000401725	0.0015808		2015	0.000229994
44	3	72452		2016	62	1.14673e-05	0.0015808		2016	0.0002298
44	1	72452		2017	44	8.13807e-06	0.0015808		2017	0.000228064
44	8	72452		2018	1460	0.000270036	0.0015808		2018	0.000228051
[truncated: 178,682 more rows]

## Sheet: pG4-1 mutation analysis
Genome Position	Gene Region	Isolates	Annotation Type	Mutation Type	Base changes	Virus Number	Evidence Level	Protein.Position.Amino Acid Change	Gene.Position.Codons	Variance Time	Variance Area	Impact	Last Update
4486	ORF1ab	1130	missense_variant	SNP	G>C	27	IV	ORF1ab:p.1407K>N	ORF1ab:c.4221aaG>aaC	3.7089e-08	1.1222e-06	MODERATE	2022-05-28 04:49:19
4486	ORF1ab	1130	synonymous_variant	SNP	G>A	298	IV	ORF1ab:p.1407K	ORF1ab:c.4221aaG>aaA	3.7089e-08	1.1222e-06	LOW	2022-05-28 04:49:19
4486	ORF1ab	1130	coding_sequence_variant	SNP	G>K	17	IV	ORF1ab:p.1407-	ORF1ab:c.4221aaG>aaK	3.7089e-08	1.1222e-06	MODIFIER	2022-05-28 04:49:19
4486	ORF1ab	1130	inframe_deletion	Deletion	GGGTATTAAAATACAAGAGGGTGTGGTTGATTAT>G	1	IV	ORF1ab:p.1408-1418GIKIQEGVVDY>-	ORF1ab:c.4222-4254GGTATTAAAATACAAGAGGGTGTGGTTGATTAT>-	3.7089e-08	1.1222e-06	MODERATE	2022-05-28 04:49:19
4486	ORF1ab	1130	coding_sequence_variant	SNP	G>R	6	IV	ORF1ab:p.1407-	ORF1ab:c.4221aaG>aaR	3.7089e-08	1.1222e-06	MODIFIER	2022-05-28 04:49:19
4486	ORF1ab	1130	missense_variant	SNP	G>T	781	IV	ORF1ab:p.1407K>N	ORF1ab:c.4221aaG>aaT	3.7089e-08	1.1222e-06	MODERATE	2022-05-28 04:49:19
4487	ORF1ab	157	coding_sequence_variant	SNP	G>R	8	IV	ORF1ab:p.1408-	ORF1ab:c.4222Ggt>Rgt	1.2759e-10	4.158e-07	MODIFIER	2022-05-28 04:49:19
4487	ORF1ab	157	coding_sequence_variant	SNP	G>K	1	IV	ORF1ab:p.1408-	ORF1ab:c.4222Ggt>Kgt	1.2759e-10	4.158e-07	MODIFIER	2022-05-28 04:49:19
4487	ORF1ab	157	missense_variant	SNP	G>A	141	IV	ORF1ab:p.1408G>S	ORF1ab:c.4222Ggt>Agt	1.2759e-10	4.158e-07	MODERATE	2022-05-28 04:49:19
4487	ORF1ab	157	missense_variant	SNP	G>T	7	IV	ORF1ab:p.1408G>C	ORF1ab:c.4222Ggt>Tgt	1.2759e-10	4.158e-07	MODERATE	2022-05-28 04:49:19
4488	ORF1ab	110	missense_variant	SNP	G>A	95	IV	ORF1ab:p.1408G>D	ORF1ab:c.4223gGt>gAt	9.1378e-11	1.3846e-07	MODERATE	2022-05-28 04:49:19
4488	ORF1ab	110	inframe_deletion	Deletion	GTATTAAAATACAAGAGGGTGTGGT>G	3	IV	ORF1ab:p.1408-1416GIKIQEGVV>G	ORF1ab:c.4224-4247ggTATTAAAATACAAGAGGGTGTGGTt>ggt	9.1378e-11	1.3846e-07	MODERATE	2022-05-28 04:49:19
4488	ORF1ab	110	coding_sequence_variant	SNP	G>K	1	IV	ORF1ab:p.1408-	ORF1ab:c.4223gGt>gKt	9.1378e-11	1.3846e-07	MODIFIER	2022-05-28 04:49:19
4488	ORF1ab	110	inframe_deletion	Deletion	GTATTAAAATACAAGAGGGTGTGGTTGATTATGGTGCTAGATTTTACTTTTACACCAGTAAAACAACTGTAGCGTCACTTATCAACACACTTAACGATCTAAATGAAAC>G	1	IV	ORF1ab:p.1408-1444GIKIQEGVVDYGARFYFYTSKTTVASLINTLNDLNET>G	ORF1ab:c.4224-4331ggTATTAAAATACAAGAGGGTGTGGTTGATTATGGTGCTAGATTTTACTTTTACACCAGTAAAACAACTGTAGCGTCACTTATCAACACACTTAACGATCTAAATGAAACt>ggt	9.1378e-11	1.3846e-07	MODERATE	2022-05-28 04:49:19
4488	ORF1ab	110	frameshift_variant	Deletion	GTATTA>G	1	IV	ORF1ab:p.1408-1410GIK>GX	ORF1ab:c.4224-4228ggTATTAaa>ggaa	9.1378e-11	1.3846e-07	HIGH	2022-05-28 04:49:19
4488	ORF1ab	110	coding_sequence_variant	SNP	G>R	2	IV	ORF1ab:p.1408-	ORF1ab:c.4223gGt>gRt	9.1378e-11	1.3846e-07	MODIFIER	2022-05-28 04:49:19
4488	ORF1ab	110	frameshift_variant	Deletion	GT>G	1	IV	ORF1ab:p.1408G>X	ORF1ab:c.4224ggT>gg	9.1378e-11	1.3846e-07	HIGH	2022-05-28 04:49:19
4488	ORF1ab	110	missense_variant	SNP	G>T	2	IV	ORF1ab:p.1408G>V	ORF1ab:c.4223gGt>gTt	9.1378e-11	1.3846e-07	MODERATE	2022-05-28 04:49:19
4488	ORF1ab	110	inframe_deletion	Deletion	GTAT>G	3	IV	ORF1ab:p.1408-1409GI>G	ORF1ab:c.4224-4226ggTATt>ggt	9.1378e-11	1.3846e-07	MODERATE	2022-05-28 04:49:19
4488	ORF1ab	110	inframe_deletion	Deletion	GTATTAAAATACAAGAGGGTGTGGTTGATTATGGTGCTAGATTTTACTTTTACACCAGTAAAACAACTGTAGCGTCACTTATCAACACACTTAACGATCTAAATGAAACTCTTGT>G	1	IV	ORF1ab:p.1408-1446GIKIQEGVVDYGARFYFYTSKTTVASLINTLNDLNETLV>G	ORF1ab:c.4224-4337ggTATTAAAATACAAGAGGGTGTGGTTGATTATGGTGCTAGATTTTACTTTTACACCAGTAAAACAACTGTAGCGTCACTTATCAACACACTTAACGATCTAAATGAAACTCTTGTt>ggt	9.1378e-11	1.3846e-07	MODERATE	2022-05-28 04:49:19
4504	ORF1ab	4875	inframe_deletion	Deletion	GGGT>G	1	IV	ORF1ab:p.1414G>-	ORF1ab:c.4240-4242GGT>-	9.7682e-08	3.9618e-06	MODERATE	2022-05-28 04:49:19
4504	ORF1ab	4875	missense_variant	SNP	G>C	12	IV	ORF1ab:p.1413E>D	ORF1ab:c.4239gaG>gaC	9.7682e-08	3.9618e-06	MODERATE	2022-05-28 04:49:19
4504	ORF1ab	4875	synonymous_variant	SNP	G>A	972	IV	ORF1ab:p.1413E	ORF1ab:c.4239gaG>gaA	9.7682e-08	3.9618e-06	LOW	2022-05-28 04:49:19
4504	ORF1ab	4875	coding_sequence_variant	SNP	G>K	67	IV	ORF1ab:p.1413-	ORF1ab:c.4239gaG>gaK	9.7682e-08	3.9618e-06	MODIFIER	2022-05-28 04:49:19
4504	ORF1ab	4875	coding_sequence_variant	SNP	G>R	17	IV	ORF1ab:p.1413-	ORF1ab:c.4239gaG>gaR	9.7682e-08	3.9618e-06	MODIFIER	2022-05-28 04:49:19
4504	ORF1ab	4875	coding_sequence_variant	SNP	G>S	2	IV	ORF1ab:p.1413-	ORF1ab:c.4239gaG>gaS	9.7682e-08	3.9618e-06	MODIFIER	2022-05-28 04:49:19
4504	ORF1ab	4875	inframe_deletion	Deletion	GGGTGTGGTT>G	1	IV	ORF1ab:p.1414-1416GVV>-	ORF1ab:c.4240-4248GGTGTGGTT>-	9.7682e-08	3.9618e-06	MODERATE	2022-05-28 04:49:19
4504	ORF1ab	4875	missense_variant	SNP	G>T	3802	IV	ORF1ab:p.1413E>D	ORF1ab:c.4239gaG>gaT	9.7682e-08	3.9618e-06	MODERATE	2022-05-28 04:49:19
4504	ORF1ab	4875	frameshift_variant	Insertion	G>GA	1	IV	ORF1ab:p.1413E>EX	ORF1ab:c.4239gaG>gaGA	9.7682e-08	3.9618e-06	HIGH	2022-05-28 04:49:19
4505	ORF1ab	40	missense_variant	SNP	G>C	2	V	ORF1ab:p.1414G>R	ORF1ab:c.4240Ggt>Cgt	5.038e-10	1.2755e-08	MODERATE	2022-05-28 04:49:19
4505	ORF1ab	40	missense_variant	SNP	G>A	3	V	ORF1ab:p.1414G>S	ORF1ab:c.4240Ggt>Agt	5.038e-10	1.2755e-08	MODERATE	2022-05-28 04:49:19
4505	ORF1ab	40	coding_sequence_variant	SNP	G>K	19	V	ORF1ab:p.1414-	ORF1ab:c.4240Ggt>Kgt	5.038e-10	1.2755e-08	MODIFIER	2022-05-28 04:49:19
4505	ORF1ab	40	coding_sequence_variant	SNP	G>R	5	V	ORF1ab:p.1414-	ORF1ab:c.4240Ggt>Rgt	5.038e-10	1.2755e-08	MODIFIER	2022-05-28 04:49:19
4505	ORF1ab	40	coding_sequence_variant	SNP	G>S	1	V	ORF1ab:p.1414-	ORF1ab:c.4240Ggt>Sgt	5.038e-10	1.2755e-08	MODIFIER	2022-05-28 04:49:19
4505	ORF1ab	40	missense_variant	SNP	G>T	10	V	ORF1ab:p.1414G>C	ORF1ab:c.4240Ggt>Tgt	5.038e-10	1.2755e-08	MODERATE	2022-05-28 04:49:19
4506	ORF1ab	19	missense_variant	SNP	G>C	3	V	ORF1ab:p.1414G>A	ORF1ab:c.4241gGt>gCt	7.3639e-12	1.5095e-11	MODERATE	2022-05-28 04:49:19
4506	ORF1ab	19	missense_variant	SNP	G>A	6	V	ORF1ab:p.1414G>D	ORF1ab:c.4241gGt>gAt	7.3639e-12	1.5095e-11	MODERATE	2022-05-28 04:49:19
4506	ORF1ab	19	coding_sequence_variant	SNP	G>K	2	V	ORF1ab:p.1414-	ORF1ab:c.4241gGt>gKt	7.3639e-12	1.5095e-11	MODIFIER	2022-05-28 04:49:19
4506	ORF1ab	19	inframe_deletion	Deletion	GTGTGGT>G	2	V	ORF1ab:p.1414-1416GVV>G	ORF1ab:c.4242-4247ggTGTGGTt>ggt	7.3639e-12	1.5095e-11	MODERATE	2022-05-28 04:49:19
4506	ORF1ab	19	coding_sequence_variant	SNP	G>R	1	V	ORF1ab:p.1414-	ORF1ab:c.4241gGt>gRt	7.3639e-12	1.5095e-11	MODIFIER	2022-05-28 04:49:19
4506	ORF1ab	19	coding_sequence_variant	SNP	G>S	2	V	ORF1ab:p.1414-	ORF1ab:c.4241gGt>gSt	7.3639e-12	1.5095e-11	MODIFIER	2022-05-28 04:49:19
4506	ORF1ab	19	missense_variant	SNP	G>T	3	V	ORF1ab:p.1414G>V	ORF1ab:c.4241gGt>gTt	7.3639e-12	1.5095e-11	MODERATE	2022-05-28 04:49:19
4508	ORF1ab	574	coding_sequence_variant	SNP	G>R	18	IV	ORF1ab:p.1415-	ORF1ab:c.4243Gtg>Rtg	2.4557e-09	3.1883e-08	MODIFIER	2022-05-28 04:49:19
4508	ORF1ab	574	coding_sequence_variant	SNP	G>K	5	IV	ORF1ab:p.1415-	ORF1ab:c.4243Gtg>Ktg	2.4557e-09	3.1883e-08	MODIFIER	2022-05-28 04:49:19
4508	ORF1ab	574	missense_variant	SNP	G>A	402	IV	ORF1ab:p.1415V>M	ORF1ab:c.4243Gtg>Atg	2.4557e-09	3.1883e-08	MODERATE	2022-05-28 04:49:19
4508	ORF1ab	574	missense_variant	SNP	G>T	145	IV	ORF1ab:p.1415V>L	ORF1ab:c.4243Gtg>Ttg	2.4557e-09	3.1883e-08	MODERATE	2022-05-28 04:49:19
4508	ORF1ab	574	missense_variant	SNP	G>C	4	IV	ORF1ab:p.1415V>L	ORF1ab:c.4243Gtg>Ctg	2.4557e-09	3.1883e-08	MODERATE	2022-05-28 04:49:19
4510	ORF1ab	6674	synonymous_variant	SNP	G>C	39	II	ORF1ab:p.1415V	ORF1ab:c.4245gtG>gtC	5.0772e-07	0.0016051	LOW	2022-05-28 04:49:19
4510	ORF1ab	6674	synonymous_variant	SNP	G>A	1638	II	ORF1ab:p.1415V	ORF1ab:c.4245gtG>gtA	5.0772e-07	0.0016051	LOW	2022-05-28 04:49:19
4510	ORF1ab	6674	coding_sequence_variant	SNP	G>K	111	II	ORF1ab:p.1415-	ORF1ab:c.4245gtG>gtK	5.0772e-07	0.0016051	MODIFIER	2022-05-28 04:49:19
4510	ORF1ab	6674	coding_sequence_variant	SNP	G>R	7	II	ORF1ab:p.1415-	ORF1ab:c.4245gtG>gtR	5.0772e-07	0.0016051	MODIFIER	2022-05-28 04:49:19
4510	ORF1ab	6674	coding_sequence_variant	SNP	G>S	5	II	ORF1ab:p.1415-	ORF1ab:c.4245gtG>gtS	5.0772e-07	0.0016051	MODIFIER	2022-05-28 04:49:19
4510	ORF1ab	6674	synonymous_variant	SNP	G>T	4872	II	ORF1ab:p.1415V	ORF1ab:c.4245gtG>gtT	5.0772e-07	0.0016051	LOW	2022-05-28 04:49:19
4510	ORF1ab	6674	inframe_deletion	Deletion	GGTT>G	1	II	ORF1ab:p.1415-1416VV>V	ORF1ab:c.4245-4248gtGGTT>gtG	5.0772e-07	0.0016051	MODERATE	2022-05-28 04:49:19
4510	ORF1ab	6674	protein_altering_variant	Indel	GGTT>A	1	II	ORF1ab:p.1415-1416VV>V	ORF1ab:c.4245-4248gtGGTT>gtA	5.0772e-07	0.0016051	MODERATE	2022-05-28 04:49:19
4511	ORF1ab	349	missense_variant	SNP	G>C	4	IV	ORF1ab:p.1416V>L	ORF1ab:c.4246Gtt>Ctt	1.3542e-08	1.5258e-07	MODERATE	2022-05-28 04:49:19
4511	ORF1ab	349	missense_variant	SNP	G>A	284	IV	ORF1ab:p.1416V>I	ORF1ab:c.4246Gtt>Att	1.3542e-08	1.5258e-07	MODERATE	2022-05-28 04:49:19
4511	ORF1ab	349	coding_sequence_variant	SNP	G>K	4	IV	ORF1ab:p.1416-	ORF1ab:c.4246Gtt>Ktt	1.3542e-08	1.5258e-07	MODIFIER	2022-05-28 04:49:19
4511	ORF1ab	349	coding_sequence_variant	SNP	G>R	6	IV	ORF1ab:p.1416-	ORF1ab:c.4246Gtt>Rtt	1.3542e-08	1.5258e-07	MODIFIER	2022-05-28 04:49:19
4511	ORF1ab	349	frameshift_variant	Deletion	GT>G	2	IV	ORF1ab:p.1416V>X	ORF1ab:c.4247gTt>gt	1.3542e-08	1.5258e-07	HIGH	2022-05-28 04:49:19
4511	ORF1ab	349	missense_variant	SNP	G>T	49	IV	ORF1ab:p.1416V>F	ORF1ab:c.4246Gtt>Ttt	1.3542e-08	1.5258e-07	MODERATE	2022-05-28 04:49:19
4514	ORF1ab	166	coding_sequence_variant	SNP	G>R	4	IV	ORF1ab:p.1417-	ORF1ab:c.4249Gat>Rat	7.7347e-10	8.4444e-07	MODIFIER	2022-05-28 04:49:19
4514	ORF1ab	166	missense_variant	SNP	G>A	159	IV	ORF1ab:p.1417D>N	ORF1ab:c.4249Gat>Aat	7.7347e-10	8.4444e-07	MODERATE	2022-05-28 04:49:19
4514	ORF1ab	166	frameshift_variant	Indel	GA>T	1	IV	ORF1ab:p.1417D>X	ORF1ab:c.4249-4250GAt>Tt	7.7347e-10	8.4444e-07	HIGH	2022-05-28 04:49:19
4514	ORF1ab	166	missense_variant	SNP	G>T	2	IV	ORF1ab:p.1417D>Y	ORF1ab:c.4249Gat>Tat	7.7347e-10	8.4444e-07	MODERATE	2022-05-28 04:49:19
4520	ORF1ab	71	coding_sequence_variant	SNP	G>R	2	IV	ORF1ab:p.1419-	ORF1ab:c.4255Ggt>Rgt	2.1528e-09	1.6899e-11	MODIFIER	2022-05-28 04:49:19
4520	ORF1ab	71	coding_sequence_variant	SNP	G>K	4	IV	ORF1ab:p.1419-	ORF1ab:c.4255Ggt>Kgt	2.1528e-09	1.6899e-11	MODIFIER	2022-05-28 04:49:19
4520	ORF1ab	71	missense_variant	SNP	G>A	13	IV	ORF1ab:p.1419G>S	ORF1ab:c.4255Ggt>Agt	2.1528e-09	1.6899e-11	MODERATE	2022-05-28 04:49:19
4520	ORF1ab	71	missense_variant	SNP	G>T	51	IV	ORF1ab:p.1419G>C	ORF1ab:c.4255Ggt>Tgt	2.1528e-09	1.6899e-11	MODERATE	2022-05-28 04:49:19
4520	ORF1ab	71	missense_variant	SNP	G>C	1	IV	ORF1ab:p.1419G>R	ORF1ab:c.4255Ggt>Cgt	2.1528e-09	1.6899e-11	MODERATE	2022-05-28 04:49:19
4521	ORF1ab	96	coding_sequence_variant	SNP	G>R	2	IV	ORF1ab:p.1419-	ORF1ab:c.4256gGt>gRt	1.6708e-10	1.7793e-09	MODIFIER	2022-05-28 04:49:19
4521	ORF1ab	96	coding_sequence_variant	SNP	G>K	4	IV	ORF1ab:p.1419-	ORF1ab:c.4256gGt>gKt	1.6708e-10	1.7793e-09	MODIFIER	2022-05-28 04:49:19
4521	ORF1ab	96	missense_variant	SNP	G>A	21	IV	ORF1ab:p.1419G>D	ORF1ab:c.4256gGt>gAt	1.6708e-10	1.7793e-09	MODERATE	2022-05-28 04:49:19
4521	ORF1ab	96	missense_variant	SNP	G>T	67	IV	ORF1ab:p.1419G>V	ORF1ab:c.4256gGt>gTt	1.6708e-10	1.7793e-09	MODERATE	2022-05-28 04:49:19
4521	ORF1ab	96	coding_sequence_variant	SNP	G>S	2	IV	ORF1ab:p.1419-	ORF1ab:c.4256gGt>gSt	1.6708e-10	1.7793e-09	MODIFIER	2022-05-28 04:49:19
Total number of mutations						14261
Total no of nuncleotides analyzed						12
Total Genomes sequenced and submitted till May 28, 2022						5406687
Avg no of mutations per nucleotide						1188.42
Average mutation frequency per G						0.000219805

## Sheet: pG4-2 mutation analysis
Genome Position	Gene Region	Isolates	Annotation Type	Mutation Type	Base changes	Virus Number	Evidence Level	Protein.Position.Amino Acid Change	Gene.Position.Codons	Variance Time	Variance Area	Impact	Last Update
4255	ORF1ab	21557	frameshift_variant	Indel	G>AT	1	II	ORF1ab:p.1330P>PX	ORF1ab:c.3990ccG>ccAT	7.1015e-06	0.0026704	HIGH	2022-05-28 04:49:19
4255	ORF1ab	21557	synonymous_variant	SNP	G>C	58	II	ORF1ab:p.1330P	ORF1ab:c.3990ccG>ccC	7.1015e-06	0.0026704	LOW	2022-05-28 04:49:19
4255	ORF1ab	21557	synonymous_variant	SNP	G>A	19938	II	ORF1ab:p.1330P	ORF1ab:c.3990ccG>ccA	7.1015e-06	0.0026704	LOW	2022-05-28 04:49:19
4255	ORF1ab	21557	coding_sequence_variant	SNP	G>K	47	II	ORF1ab:p.1330-	ORF1ab:c.3990ccG>ccK	7.1015e-06	0.0026704	MODIFIER	2022-05-28 04:49:19
4255	ORF1ab	21557	frameshift_variant	Insertion	G>GGGTCA	2	II	ORF1ab:p.1330P>PGX	ORF1ab:c.3990ccG>ccGGGTCA	7.1015e-06	0.0026704	HIGH	2022-05-28 04:49:19
4255	ORF1ab	21557	coding_sequence_variant	SNP	G>R	137	II	ORF1ab:p.1330-	ORF1ab:c.3990ccG>ccR	7.1015e-06	0.0026704	MODIFIER	2022-05-28 04:49:19
4255	ORF1ab	21557	synonymous_variant	SNP	G>T	1373	II	ORF1ab:p.1330P	ORF1ab:c.3990ccG>ccT	7.1015e-06	0.0026704	LOW	2022-05-28 04:49:19
4255	ORF1ab	21557	frameshift_variant	Insertion	G>GGGTC	1	II	ORF1ab:p.1330P>PGX	ORF1ab:c.3990ccG>ccGGGTC	7.1015e-06	0.0026704	HIGH	2022-05-28 04:49:19
4256	ORF1ab	21	coding_sequence_variant	SNP	G>S	2	IV	ORF1ab:p.1331-	ORF1ab:c.3991Ggt>Sgt	3.1047e-11	4.9184e-09	MODIFIER	2022-05-28 04:49:19
4256	ORF1ab	21	missense_variant	SNP	G>A	13	IV	ORF1ab:p.1331G>S	ORF1ab:c.3991Ggt>Agt	3.1047e-11	4.9184e-09	MODERATE	2022-05-28 04:49:19
4256	ORF1ab	21	missense_variant	SNP	G>C	1	IV	ORF1ab:p.1331G>R	ORF1ab:c.3991Ggt>Cgt	3.1047e-11	4.9184e-09	MODERATE	2022-05-28 04:49:19
4256	ORF1ab	21	missense_variant	SNP	G>T	4	IV	ORF1ab:p.1331G>C	ORF1ab:c.3991Ggt>Tgt	3.1047e-11	4.9184e-09	MODERATE	2022-05-28 04:49:19
4256	ORF1ab	21	coding_sequence_variant	SNP	G>K	1	IV	ORF1ab:p.1331-	ORF1ab:c.3991Ggt>Kgt	3.1047e-11	4.9184e-09	MODIFIER	2022-05-28 04:49:19
4257	ORF1ab	10	coding_sequence_variant	SNP	G>K	1	V	ORF1ab:p.1331-	ORF1ab:c.3992gGt>gKt	1.0468e-11	4.9128e-09	MODIFIER	2022-05-28 04:49:19
4257	ORF1ab	10	missense_variant	SNP	G>A	3	V	ORF1ab:p.1331G>D	ORF1ab:c.3992gGt>gAt	1.0468e-11	4.9128e-09	MODERATE	2022-05-28 04:49:19
4257	ORF1ab	10	coding_sequence_variant	SNP	G>S	1	V	ORF1ab:p.1331-	ORF1ab:c.3992gGt>gSt	1.0468e-11	4.9128e-09	MODIFIER	2022-05-28 04:49:19
4257	ORF1ab	10	missense_variant	SNP	G>T	3	V	ORF1ab:p.1331G>V	ORF1ab:c.3992gGt>gTt	1.0468e-11	4.9128e-09	MODERATE	2022-05-28 04:49:19
4257	ORF1ab	10	missense_variant	SNP	G>C	2	V	ORF1ab:p.1331G>A	ORF1ab:c.3992gGt>gCt	1.0468e-11	4.9128e-09	MODERATE	2022-05-28 04:49:19
4261	ORF1ab	1012	coding_sequence_variant	SNP	G>R	8	IV	ORF1ab:p.1332-	ORF1ab:c.3996caG>caR	2.1331e-08	2.2055e-06	MODIFIER	2022-05-28 04:49:19
4261	ORF1ab	1012	missense_variant	SNP	G>C	1	IV	ORF1ab:p.1332Q>H	ORF1ab:c.3996caG>caC	2.1331e-08	2.2055e-06	MODERATE	2022-05-28 04:49:19
4261	ORF1ab	1012	synonymous_variant	SNP	G>A	973	IV	ORF1ab:p.1332Q	ORF1ab:c.3996caG>caA	2.1331e-08	2.2055e-06	LOW	2022-05-28 04:49:19
4261	ORF1ab	1012	missense_variant	SNP	G>T	28	IV	ORF1ab:p.1332Q>H	ORF1ab:c.3996caG>caT	2.1331e-08	2.2055e-06	MODERATE	2022-05-28 04:49:19
4261	ORF1ab	1012	frameshift_variant	Insertion	G>GA	2	IV	ORF1ab:p.1332Q>QX	ORF1ab:c.3996caG>caGA	2.1331e-08	2.2055e-06	HIGH	2022-05-28 04:49:19
4262	ORF1ab	31	missense_variant	SNP	G>C	2	IV	ORF1ab:p.1333G>R	ORF1ab:c.3997Ggt>Cgt	1.5684e-11	3.859e-08	MODERATE	2022-05-28 04:49:19
4262	ORF1ab	31	missense_variant	SNP	G>A	16	IV	ORF1ab:p.1333G>S	ORF1ab:c.3997Ggt>Agt	1.5684e-11	3.859e-08	MODERATE	2022-05-28 04:49:19
4262	ORF1ab	31	coding_sequence_variant	SNP	G>K	4	IV	ORF1ab:p.1333-	ORF1ab:c.3997Ggt>Kgt	1.5684e-11	3.859e-08	MODIFIER	2022-05-28 04:49:19
4262	ORF1ab	31	coding_sequence_variant	SNP	G>R	1	IV	ORF1ab:p.1333-	ORF1ab:c.3997Ggt>Rgt	1.5684e-11	3.859e-08	MODIFIER	2022-05-28 04:49:19
4262	ORF1ab	31	frameshift_variant	Deletion	GGTTTAAATGGTTA>G	2	IV	ORF1ab:p.1333-1337GLNGY>X	ORF1ab:c.3998-4010gGTTTAAATGGTTAc>gc	1.5684e-11	3.859e-08	HIGH	2022-05-28 04:49:19
4262	ORF1ab	31	missense_variant	SNP	G>T	5	IV	ORF1ab:p.1333G>C	ORF1ab:c.3997Ggt>Tgt	1.5684e-11	3.859e-08	MODERATE	2022-05-28 04:49:19
4262	ORF1ab	31	inframe_deletion	Deletion	GGTT>G	1	IV	ORF1ab:p.1333-1334GL>V	ORF1ab:c.3998-4000gGTTta>gta	1.5684e-11	3.859e-08	MODERATE	2022-05-28 04:49:19
4263	ORF1ab	34	missense_variant	SNP	G>C	1	V	ORF1ab:p.1333G>A	ORF1ab:c.3998gGt>gCt	7.8126e-10	4.9135e-09	MODERATE	2022-05-28 04:49:19
4263	ORF1ab	34	frameshift_variant	Insertion	G>GT	3	V	ORF1ab:p.1333G>GX	ORF1ab:c.3998gGt>gGTt	7.8126e-10	4.9135e-09	HIGH	2022-05-28 04:49:19
4263	ORF1ab	34	missense_variant	SNP	G>A	1	V	ORF1ab:p.1333G>D	ORF1ab:c.3998gGt>gAt	7.8126e-10	4.9135e-09	MODERATE	2022-05-28 04:49:19
4263	ORF1ab	34	coding_sequence_variant	SNP	G>K	12	V	ORF1ab:p.1333-	ORF1ab:c.3998gGt>gKt	7.8126e-10	4.9135e-09	MODIFIER	2022-05-28 04:49:19
4263	ORF1ab	34	coding_sequence_variant	SNP	G>R	3	V	ORF1ab:p.1333-	ORF1ab:c.3998gGt>gRt	7.8126e-10	4.9135e-09	MODIFIER	2022-05-28 04:49:19
4263	ORF1ab	34	coding_sequence_variant	SNP	G>S	1	V	ORF1ab:p.1333-	ORF1ab:c.3998gGt>gSt	7.8126e-10	4.9135e-09	MODIFIER	2022-05-28 04:49:19
4263	ORF1ab	34	inframe_insertion	Insertion	G>GCTA	1	V	ORF1ab:p.1333G>GY	ORF1ab:c.3998gGt>gGCTAt	7.8126e-10	4.9135e-09	MODERATE	2022-05-28 04:49:19
4263	ORF1ab	34	frameshift_variant	Deletion	GT>G	1	V	ORF1ab:p.1333G>X	ORF1ab:c.3999ggT>gg	7.8126e-10	4.9135e-09	HIGH	2022-05-28 04:49:19
4263	ORF1ab	34	missense_variant	SNP	G>T	11	V	ORF1ab:p.1333G>V	ORF1ab:c.3998gGt>gTt	7.8126e-10	4.9135e-09	MODERATE	2022-05-28 04:49:19
4271	ORF1ab	37	coding_sequence_variant	SNP	G>K	2	IV	ORF1ab:p.1336-	ORF1ab:c.4006Ggt>Kgt	2.5058e-11	1.5293e-07	MODIFIER	2022-05-28 04:49:19
4271	ORF1ab	37	missense_variant	SNP	G>A	22	IV	ORF1ab:p.1336G>S	ORF1ab:c.4006Ggt>Agt	2.5058e-11	1.5293e-07	MODERATE	2022-05-28 04:49:19
4271	ORF1ab	37	missense_variant	SNP	G>T	4	IV	ORF1ab:p.1336G>C	ORF1ab:c.4006Ggt>Tgt	2.5058e-11	1.5293e-07	MODERATE	2022-05-28 04:49:19
4271	ORF1ab	37	missense_variant	SNP	G>C	9	IV	ORF1ab:p.1336G>R	ORF1ab:c.4006Ggt>Cgt	2.5058e-11	1.5293e-07	MODERATE	2022-05-28 04:49:19
4272	ORF1ab	9	missense_variant	SNP	G>A	6	IV	ORF1ab:p.1336G>D	ORF1ab:c.4007gGt>gAt	6.4103e-13	8.5917e-12	MODERATE	2022-05-28 04:49:19
4272	ORF1ab	9	missense_variant	SNP	G>T	2	IV	ORF1ab:p.1336G>V	ORF1ab:c.4007gGt>gTt	6.4103e-13	8.5917e-12	MODERATE	2022-05-28 04:49:19
4272	ORF1ab	9	frameshift_variant	Insertion	G>GTGTAACTTCC	1	IV	ORF1ab:p.1336G>GVTSX	ORF1ab:c.4007gGt>gGTGTAACTTCCt	6.4103e-13	8.5917e-12	HIGH	2022-05-28 04:49:19
4280	ORF1ab	751	coding_sequence_variant	SNP	G>R	16	IV	ORF1ab:p.1339-	ORF1ab:c.4015Gta>Rta	8.7e-09	1.0573e-05	MODIFIER	2022-05-28 04:49:19
4280	ORF1ab	751	missense_variant	SNP	G>C	25	IV	ORF1ab:p.1339V>L	ORF1ab:c.4015Gta>Cta	8.7e-09	1.0573e-05	MODERATE	2022-05-28 04:49:19
4280	ORF1ab	751	missense_variant	SNP	G>A	657	IV	ORF1ab:p.1339V>I	ORF1ab:c.4015Gta>Ata	8.7e-09	1.0573e-05	MODERATE	2022-05-28 04:49:19
4280	ORF1ab	751	missense_variant	SNP	G>T	51	IV	ORF1ab:p.1339V>L	ORF1ab:c.4015Gta>Tta	8.7e-09	1.0573e-05	MODERATE	2022-05-28 04:49:19
4280	ORF1ab	751	coding_sequence_variant	SNP	G>K	2	IV	ORF1ab:p.1339-	ORF1ab:c.4015Gta>Kta	8.7e-09	1.0573e-05	MODIFIER	2022-05-28 04:49:19
4283	ORF1ab	140	coding_sequence_variant	SNP	G>R	1	IV	ORF1ab:p.1340-	ORF1ab:c.4018Gag>Rag	1.047e-10	6.2226e-08	MODIFIER	2022-05-28 04:49:19
4283	ORF1ab	140	missense_variant	SNP	G>C	19	IV	ORF1ab:p.1340E>Q	ORF1ab:c.4018Gag>Cag	1.047e-10	6.2226e-08	MODERATE	2022-05-28 04:49:19
4283	ORF1ab	140	missense_variant	SNP	G>A	117	IV	ORF1ab:p.1340E>K	ORF1ab:c.4018Gag>Aag	1.047e-10	6.2226e-08	MODERATE	2022-05-28 04:49:19
4283	ORF1ab	140	stop_gained	SNP	G>T	2	IV	ORF1ab:p.1340E>*	ORF1ab:c.4018Gag>Tag	1.047e-10	6.2226e-08	HIGH	2022-05-28 04:49:19
4283	ORF1ab	140	coding_sequence_variant	SNP	G>K	1	IV	ORF1ab:p.1340-	ORF1ab:c.4018Gag>Kag	1.047e-10	6.2226e-08	MODIFIER	2022-05-28 04:49:19
4285	ORF1ab	5087	coding_sequence_variant	SNP	G>R	25	IV	ORF1ab:p.1340-	ORF1ab:c.4020gaG>gaR	2.1391e-07	4.5376e-06	MODIFIER	2022-05-28 04:49:19
4285	ORF1ab	5087	coding_sequence_variant	SNP	G>K	37	IV	ORF1ab:p.1340-	ORF1ab:c.4020gaG>gaK	2.1391e-07	4.5376e-06	MODIFIER	2022-05-28 04:49:19
4285	ORF1ab	5087	synonymous_variant	SNP	G>A	2249	IV	ORF1ab:p.1340E	ORF1ab:c.4020gaG>gaA	2.1391e-07	4.5376e-06	LOW	2022-05-28 04:49:19
4285	ORF1ab	5087	missense_variant	SNP	G>T	2765	IV	ORF1ab:p.1340E>D	ORF1ab:c.4020gaG>gaT	2.1391e-07	4.5376e-06	MODERATE	2022-05-28 04:49:19
4285	ORF1ab	5087	missense_variant	SNP	G>C	11	IV	ORF1ab:p.1340E>D	ORF1ab:c.4020gaG>gaC	2.1391e-07	4.5376e-06	MODERATE	2022-05-28 04:49:19
4286	ORF1ab	8	coding_sequence_variant	SNP	G>R	1	V	ORF1ab:p.1341-	ORF1ab:c.4021Gag>Rag	9.8788e-13	1.1115e-08	MODIFIER	2022-05-28 04:49:19
4286	ORF1ab	8	coding_sequence_variant	SNP	G>K	1	V	ORF1ab:p.1341-	ORF1ab:c.4021Gag>Kag	9.8788e-13	1.1115e-08	MODIFIER	2022-05-28 04:49:19
4286	ORF1ab	8	missense_variant	SNP	G>A	2	V	ORF1ab:p.1341E>K	ORF1ab:c.4021Gag>Aag	9.8788e-13	1.1115e-08	MODERATE	2022-05-28 04:49:19
4286	ORF1ab	8	stop_gained	SNP	G>T	3	V	ORF1ab:p.1341E>*	ORF1ab:c.4021Gag>Tag	9.8788e-13	1.1115e-08	HIGH	2022-05-28 04:49:19
4286	ORF1ab	8	missense_variant	SNP	G>C	1	V	ORF1ab:p.1341E>Q	ORF1ab:c.4021Gag>Cag	9.8788e-13	1.1115e-08	MODERATE	2022-05-28 04:49:19
Total number of mutations						28697
Total no of nuncleotides analyzed						12
Total Genomes sequenced and submitted till May 28, 2022						5406687
Avg no of mutations per nucleotide						2391.42
Average mutation frequency per G						0.000442307

## Sheet: RG-1 mutation analysis
Genome Position	Gene Region	Isolates	Annotation Type	Mutation Type	Base changes	Virus Number	Evidence Level	Protein.Position.Amino Acid Change	Gene.Position.Codons	Variance Time	Variance Area	Impact	Last Update
28903	N	7215	inframe_deletion	Deletion	GGCTGGCAATGGCGGT>G	6	IV	N:p.211-215AGNGG>-	N:c.631-645GCTGGCAATGGCGGT>-	9.8446e-07	2.0142e-05	MODERATE	2022-05-28 04:49:26
28903	N	7215	missense_variant	SNP	G>C	403	IV	N:p.210M>I	N:c.630atG>atC	9.8446e-07	2.0142e-05	MODERATE	2022-05-28 04:49:26
28903	N	7215	missense_variant	SNP	G>A	552	IV	N:p.210M>I	N:c.630atG>atA	9.8446e-07	2.0142e-05	MODERATE	2022-05-28 04:49:26
28903	N	7215	coding_sequence_variant	SNP	G>K	53	IV	N:p.210-	N:c.630atG>atK	9.8446e-07	2.0142e-05	MODIFIER	2022-05-28 04:49:26
28903	N	7215	stop_gained,frameshift_variant	Insertion	G>GACCCAATAATACT	2	IV	N:p.210M>MTQ*YX	N:c.630atG>atGACCCAATAATACT	9.8446e-07	2.0142e-05	HIGH	2022-05-28 04:49:26
28903	N	7215	coding_sequence_variant	SNP	G>R	13	IV	N:p.210-	N:c.630atG>atR	9.8446e-07	2.0142e-05	MODIFIER	2022-05-28 04:49:26
28903	N	7215	coding_sequence_variant	SNP	G>S	3	IV	N:p.210-	N:c.630atG>atS	9.8446e-07	2.0142e-05	MODIFIER	2022-05-28 04:49:26
28903	N	7215	coding_sequence_variant	SNP	G>W	1	IV	N:p.210-	N:c.630atG>atW	9.8446e-07	2.0142e-05	MODIFIER	2022-05-28 04:49:26
28903	N	7215	missense_variant	SNP	G>T	6062	IV	N:p.210M>I	N:c.630atG>atT	9.8446e-07	2.0142e-05	MODERATE	2022-05-28 04:49:26
28903	N	7215	inframe_deletion	Deletion	GGCTGGCAAT>G	1	IV	N:p.211-213AGN>-	N:c.631-639GCTGGCAAT>-	9.8446e-07	2.0142e-05	MODERATE	2022-05-28 04:49:26
28903	N	7215	inframe_deletion	Deletion	GGCTGGCAATGGCGGTGATGCTGCTCTT>G	4	IV	N:p.211-219AGNGGDAAL>-	N:c.631-657GCTGGCAATGGCGGTGATGCTGCTCTT>-	9.8446e-07	2.0142e-05	MODERATE	2022-05-28 04:49:26
28903	N	7215	inframe_deletion	Deletion	GGCT>G	115	IV	N:p.211A>-	N:c.631-633GCT>-	9.8446e-07	2.0142e-05	MODERATE	2022-05-28 04:49:26
28904	N	5111	missense_variant	SNP	G>C	27	IV	N:p.211A>P	N:c.631Gct>Cct	3.3492e-07	0.00038113	MODERATE	2022-05-28 04:49:26
28904	N	5111	missense_variant	SNP	G>A	1093	IV	N:p.211A>T	N:c.631Gct>Act	3.3492e-07	0.00038113	MODERATE	2022-05-28 04:49:26
28904	N	5111	coding_sequence_variant	SNP	G>K	66	IV	N:p.211-	N:c.631Gct>Kct	3.3492e-07	0.00038113	MODIFIER	2022-05-28 04:49:26
28904	N	5111	coding_sequence_variant	SNP	G>R	12	IV	N:p.211-	N:c.631Gct>Rct	3.3492e-07	0.00038113	MODIFIER	2022-05-28 04:49:26
28904	N	5111	coding_sequence_variant	SNP	G>S	1	IV	N:p.211-	N:c.631Gct>Sct	3.3492e-07	0.00038113	MODIFIER	2022-05-28 04:49:26
28904	N	5111	missense_variant	SNP	G>T	3912	IV	N:p.211A>S	N:c.631Gct>Tct	3.3492e-07	0.00038113	MODERATE	2022-05-28 04:49:26
28907	N	1975	missense_variant	SNP	G>C	30	IV	N:p.212G>R	N:c.634Ggc>Cgc	1.1028e-07	4.7932e-05	MODERATE	2022-05-28 04:49:26
28907	N	1975	missense_variant	SNP	G>A	613	IV	N:p.212G>S	N:c.634Ggc>Agc	1.1028e-07	4.7932e-05	MODERATE	2022-05-28 04:49:26
28907	N	1975	coding_sequence_variant	SNP	G>K	18	IV	N:p.212-	N:c.634Ggc>Kgc	1.1028e-07	4.7932e-05	MODIFIER	2022-05-28 04:49:26
28907	N	1975	inframe_deletion	Deletion	GGCA>G	3	IV	N:p.212-213GN>D	N:c.635-637gGCAat>gat	1.1028e-07	4.7932e-05	MODERATE	2022-05-28 04:49:26
28907	N	1975	coding_sequence_variant	SNP	G>R	30	IV	N:p.212-	N:c.634Ggc>Rgc	1.1028e-07	4.7932e-05	MODIFIER	2022-05-28 04:49:26
28907	N	1975	coding_sequence_variant	SNP	G>S	2	IV	N:p.212-	N:c.634Ggc>Sgc	1.1028e-07	4.7932e-05	MODIFIER	2022-05-28 04:49:26
28907	N	1975	missense_variant	SNP	G>T	1279	IV	N:p.212G>C	N:c.634Ggc>Tgc	1.1028e-07	4.7932e-05	MODERATE	2022-05-28 04:49:26
28908	N	3607	missense_variant	SNP	G>C	15	II	N:p.212G>A	N:c.635gGc>gCc	1.6591e-07	0.00091634	MODERATE	2022-05-28 04:49:26
28908	N	3607	missense_variant	SNP	G>A	487	II	N:p.212G>D	N:c.635gGc>gAc	1.6591e-07	0.00091634	MODERATE	2022-05-28 04:49:26
28908	N	3607	coding_sequence_variant	SNP	G>K	44	II	N:p.212-	N:c.635gGc>gKc	1.6591e-07	0.00091634	MODIFIER	2022-05-28 04:49:26
28908	N	3607	coding_sequence_variant	SNP	G>R	23	II	N:p.212-	N:c.635gGc>gRc	1.6591e-07	0.00091634	MODIFIER	2022-05-28 04:49:26
28908	N	3607	coding_sequence_variant	SNP	G>S	2	II	N:p.212-	N:c.635gGc>gSc	1.6591e-07	0.00091634	MODIFIER	2022-05-28 04:49:26
28908	N	3607	inframe_deletion	Deletion	GCAA>G	25	II	N:p.212-213GN>G	N:c.636-638ggCAAt>ggt	1.6591e-07	0.00091634	MODERATE	2022-05-28 04:49:26
28908	N	3607	missense_variant	SNP	G>T	3011	II	N:p.212G>V	N:c.635gGc>gTc	1.6591e-07	0.00091634	MODERATE	2022-05-28 04:49:26
28913	N	6148	missense_variant	SNP	G>C	41	II	N:p.214G>R	N:c.640Ggc>Cgc	6.5187e-07	0.00048704	MODERATE	2022-05-28 04:49:26
28913	N	6148	missense_variant	SNP	G>A	573	II	N:p.214G>S	N:c.640Ggc>Agc	6.5187e-07	0.00048704	MODERATE	2022-05-28 04:49:26
28913	N	6148	frameshift_variant	Insertion	G>GTACCCAATAATACT	1	II	N:p.214G>VPNNTX	N:c.640Ggc>GTACCCAATAATACTgc	6.5187e-07	0.00048704	HIGH	2022-05-28 04:49:26
28913	N	6148	coding_sequence_variant	SNP	G>K	14	II	N:p.214-	N:c.640Ggc>Kgc	6.5187e-07	0.00048704	MODIFIER	2022-05-28 04:49:26
28913	N	6148	frameshift_variant	Deletion	GGCGGTGATGCTGCTCTT>G	1	II	N:p.214-219GGDAAL>X	N:c.641-657gGCGGTGATGCTGCTCTT>g	6.5187e-07	0.00048704	HIGH	2022-05-28 04:49:26
28913	N	6148	frameshift_variant	Insertion	G>GACCCAATAATACT	2	II	N:p.214G>DPIILX	N:c.640Ggc>GACCCAATAATACTgc	6.5187e-07	0.00048704	HIGH	2022-05-28 04:49:26
28913	N	6148	coding_sequence_variant	SNP	G>R	10	II	N:p.214-	N:c.640Ggc>Rgc	6.5187e-07	0.00048704	MODIFIER	2022-05-28 04:49:26
28913	N	6148	coding_sequence_variant	SNP	G>S	1	II	N:p.214-	N:c.640Ggc>Sgc	6.5187e-07	0.00048704	MODIFIER	2022-05-28 04:49:26
28913	N	6148	missense_variant	SNP	G>T	5504	II	N:p.214G>C	N:c.640Ggc>Tgc	6.5187e-07	0.00048704	MODERATE	2022-05-28 04:49:26
28913	N	6148	frameshift_variant	Deletion	GGC>G	1	II	N:p.214G>X	N:c.641-642gGC>g	6.5187e-07	0.00048704	HIGH	2022-05-28 04:49:26
28914	N	446	missense_variant	SNP	G>C	63	V	N:p.214G>A	N:c.641gGc>gCc	1.8138e-09	2.3254e-07	MODERATE	2022-05-28 04:49:26
28914	N	446	missense_variant	SNP	G>A	205	V	N:p.214G>D	N:c.641gGc>gAc	1.8138e-09	2.3254e-07	MODERATE	2022-05-28 04:49:26
28914	N	446	coding_sequence_variant	SNP	G>K	3	V	N:p.214-	N:c.641gGc>gKc	1.8138e-09	2.3254e-07	MODIFIER	2022-05-28 04:49:26
28914	N	446	coding_sequence_variant	SNP	G>R	14	V	N:p.214-	N:c.641gGc>gRc	1.8138e-09	2.3254e-07	MODIFIER	2022-05-28 04:49:26
28914	N	446	coding_sequence_variant	SNP	G>S	2	V	N:p.214-	N:c.641gGc>gSc	1.8138e-09	2.3254e-07	MODIFIER	2022-05-28 04:49:26
28914	N	446	missense_variant	SNP	G>T	159	V	N:p.214G>V	N:c.641gGc>gTc	1.8138e-09	2.3254e-07	MODERATE	2022-05-28 04:49:26
28916	N	1991739	missense_variant	SNP	G>C	12	I	N:p.215G>R	N:c.643Ggt>Cgt	0.035813	0.049927	MODERATE	2022-05-28 04:49:26
28916	N	1991739	missense_variant	SNP	G>A	1004	I	N:p.215G>S	N:c.643Ggt>Agt	0.035813	0.049927	MODERATE	2022-05-28 04:49:26
28916	N	1991739	coding_sequence_variant	SNP	G>K	681	I	N:p.215-	N:c.643Ggt>Kgt	0.035813	0.049927	MODIFIER	2022-05-28 04:49:26
28916	N	1991739	coding_sequence_variant	SNP	G>R	19	I	N:p.215-	N:c.643Ggt>Rgt	0.035813	0.049927	MODIFIER	2022-05-28 04:49:26
28916	N	1991739	coding_sequence_variant	SNP	G>W	1	I	N:p.215-	N:c.643Ggt>Wgt	0.035813	0.049927	MODIFIER	2022-05-28 04:49:26
28916	N	1991739	missense_variant	SNP	G>T	1990021	I	N:p.215G>C	N:c.643Ggt>Tgt	0.035813	0.049927	MODERATE	2022-05-28 04:49:26
28916	N	1991739	coding_sequence_variant	SNP	G>Y	1	I	N:p.215-	N:c.643Ggt>Ygt	0.035813	0.049927	MODIFIER	2022-05-28 04:49:26
28917	N	1581	missense_variant	SNP	G>C	486	V	N:p.215G>A	N:c.644gGt>gCt	1.8976e-08	5.4068e-06	MODERATE	2022-05-28 04:49:26
28917	N	1581	missense_variant	SNP	G>A	295	V	N:p.215G>D	N:c.644gGt>gAt	1.8976e-08	5.4068e-06	MODERATE	2022-05-28 04:49:26
28917	N	1581	inframe_deletion	Deletion	GTGATGC>G	1	V	N:p.215-217GDA>G	N:c.645-650ggTGATGCt>ggt	1.8976e-08	5.4068e-06	MODERATE	2022-05-28 04:49:26
28917	N	1581	coding_sequence_variant	SNP	G>K	7	V	N:p.215-	N:c.644gGt>gKt	1.8976e-08	5.4068e-06	MODIFIER	2022-05-28 04:49:26
28917	N	1581	inframe_deletion	Deletion	GTGA>G	6	V	N:p.215-216GD>G	N:c.645-647ggTGAt>ggt	1.8976e-08	5.4068e-06	MODERATE	2022-05-28 04:49:26
28917	N	1581	coding_sequence_variant	SNP	G>R	12	V	N:p.215-	N:c.644gGt>gRt	1.8976e-08	5.4068e-06	MODIFIER	2022-05-28 04:49:26
28917	N	1581	coding_sequence_variant	SNP	G>S	4	V	N:p.215-	N:c.644gGt>gSt	1.8976e-08	5.4068e-06	MODIFIER	2022-05-28 04:49:26
28917	N	1581	missense_variant	SNP	G>T	770	V	N:p.215G>V	N:c.644gGt>gTt	1.8976e-08	5.4068e-06	MODERATE	2022-05-28 04:49:26
Total number of mutations						2017822
Total no of nuncleotides analyzed						12
Total Genomes sequenced and submitted till May 28, 2022						5406687
Avg no of mutations per nucleotide						168152
Average mutation frequency per G						0.0311007		28916	G>T	0.368067
